# Supplementary material for: Evolutionary Insight into the Clock-Associated PRR5 Transcriptional Network of Flowering Plants
Source: Sci Rep. 2019 Feb 27;9:2983. doi: 10.1038/s41598-019-39720-2 (PMC6393427; doi:10.1038/s41598-019-39720-2)
Supplement: Supplementary file 2 — Dataset 1 [file 41598_2019_39720_MOESM2_ESM.xlsx]

## Sheet: Sheet1
Supplementary Dataset 1. Upstream sequences of PRR5-target like genes in poplar.
ID	ID2	2kb	comment
Potri.010G199100.1	POPTR_0010s20660	acatcttgactgaaagataaaaaatttaaaaaacatggctggatcgcacaaataaactgttccttgctctatctaaggaaattttctaaggaaattttcatggtgccagccttctcccggaggcattattaagcacatgttatttattaaaaaataatataaatcatattttgagacctcacaaaataaaaattctgagacctcacataataaaaataatataaattatatcttgggacctcacctaacagcttaaatttttgagttgagatggttttttgatatggtatcagagcctcaccacccttatttatttgataaaaatcaagcacaaagtaatgtaagtctatgcaaatttcaagtccgaatggcttttacttgaggaggtgtgttagaaaa…
Potri.002G180800.1	POPTR_0002s18190	taaaatttaaatttaatataaaaatttattttttttattttccagtatctagtttgagaaagaaaagagaaagtcatcgaattccggtagtagagaaagaaaatgtcgattgacaacaagtgaccattttcatcttggtcattgatttcagatttgtgcaactgaacccttaattgattatcaaacttttattttttaaaaatttgacccatgatttggtcaatttcatcccttaaagtcttgcatctcttatgatttggttattgacttgaatttctttaatcaaaccccttaatagctatcaaactttaatttttttcataattaagcttatgatttgaccaattacacttttcatgttcaatttcaattcgcaaacttcaatttcttctaattaat…
Potri.017G108800.1	POPTR_0017s14280	cacgtcagcgcagccccacacaacacatacgtacctgaactggcgtgttttattattattgttttttgctacggtttgaaaaaaacttaagaaaaagaattttaattataatttattaaaataaattttaaaaatatatatttaattaaaaatattatggaatagattttcacatataaaataaatgtaatgcaactcttcatggataaaaaactaaaatccaaaataattcaaagcataaactataaacaatttaattaattaaattattttttctgaaaacaaaataaaagttattggtctgttagcctcacacgtggccttcagttataataataaaaaaaagatttggtgcttgttaattccaaaaaaaaaaagtacattaggtatataatataa…
Potri.010G133900.1	POPTR_0010s14390	ttagcggaatcccacggtttttgaggattatttaagtttaagttttgtttttccgcttaactgtgaggatattttgggttcaatatatttaataataatttttttttacaagatagaaacatgagttaattttgttaatggacagggatccagaagttttgtcgtgtgttttttagctattaataaaattaattatattaaaatttcaaccattgatttttttagactcaccagtggaatccatttattgatgcatgggattttcaataaatgaattgtagaagaatatttgaatccaaattcatgaactatttacttaatgaggtttactggcaagtgaattttaaaagtatatattatattattacaatcgtctaggaaatatatcaaagtccaatt…
Potri.008G059800.3	POPTR_0008s06020	gttagctaatttggacaactaattgcgtggctcagctgagaggtccaatcattgtgagaaaagggcccatgactgagtggtgaattatatatttgcaggcccaacagggtgacatcctgggccttagagaagaggtgggaagttctgcaacacagatgaacatccaataatttgtaacttccctggaccaaataatttcagcacctgtaggttaactggattgcatgaacatacaataatttgtaagcaaggatgtgcaatagcctacatggaccgagaaaataaaaataacgagttattctttaatctgtaatctcatttcaaatcatatatcaatttaatccggaatcagatgcgccccccctataaacgtatgcttcacatatgttattatttttt…
Potri.003G200600.1	POPTR_0003s19960	taaccttttcttaaaataaagccaaaatgatattgttttccattacttattttaaaaatcaacttaattttggtcgggtcaactgtttacatattaacctcctaagttaaccaaatttaaattaaattattttatttttaaattgacagatttttaaattaaatttccaggctaaattttataactgtgattacaatgatatataatagtctaaattatgcttcaaggaataattgaaattccctttttcttttcaaaattatatattttttgtattttaaaggattttttattgggttttaagtgattgacacgtaaattattgaattttgtacaaatcaaaaatagataaaaaaaaaaaaagaagataatttggatgttagaatatagcttaattct…
Potri.016G133900.1	POPTR_0016s14140	gtgattgtgatcatggaaaaaataaaatgcacatgaaaacgaaaataaccaaatcaaaatgcataatttttaatttagtgatcattaattcttcaaaaaattttacgctaaaaattggatttttatcaatctgggattgaaatgatctctagttttgatgtgttttactcaataaaccttggatttactctttgtaagacatttttttatattaatttttaagtttataaggcttttgagctctacacaattgagtgtggttttctccattcatcttaaattggagcttagattagatcataacacctaatctagccatatatacattgaaaaaatcaaaacaaaccctctaaattattgctctttttcatttgcatccttttaataacttgttttatt…
Potri.012G038300.3	POPTR_0012s03530	aaagtgcacaggggaagtctggtagggtccagctcagctagtctaatctaatctaccactactgtatctatatcctttcttatggtgtccatgtcttcatagttatcaccgaggtaattaaaagaaaatatctataataaaaagaaaaattatttaaaaattactcgatcaagcaattaaaaacttatataattattaattttaaaatttataagattagtcagaatatatacaaatcagtttgaatatccacattaataaaaaaaaactatatagataatcatgttgtcttgtttttttaaaatatttttttactaaaaatataataaaatattttttttatttttaatatcagcaaattaaaattattaaaaaatattaataaaaaatcaatttaat…
Potri.002G260900.1	POPTR_0002s26240	aattttattttgttggaaaggacttaatttttgtgattaacattgtgtttgaaatgcagatccactgcaaacatgcatctgggtcaatgccgctgtcactattatgcattacatttgcattgcttcccttatacaagacaagttgtttttcaagctatcaactgttcatttgttttttgtaattttttgtgctaaaacttttacagatatgtatattatcttaaaaaacatagttgccaagtccaagtaacgtggatctaatatgtttgatagactagttattattattattttcgtatgatggaaggattttattgctcttctaaattgcatggacatagagtttgcactatagtaagcttgacataaagtacagtctcataatttattattaaaatt…
Potri.017G084600.1	POPTR_0017s12080	ttaattcttttatgtaattaattttttttctcaattttatcctttaacatttaatttgttggaattaaattttattattttttcatatatggtattttgaattcacaaatttaaaaaattaacagggattcatttttttttttcttattttttttattttatcattcaatttttttctccaaagttaaggttattttttttattatattttcggaaactctaccaacatcccgaataggattaaattaatatactcatgacaagacacgagatattaccaaatacaatctctcatgacaagaaagaaagaaatacaaagccctcaaagtggagcaataggccaacacacgatttcatccacaaaattgctccactcgagaaaaacaccatgattgggca…
Potri.005G078700.1	POPTR_0005s08050	aattgactctaatctttagaaatccttttagtttcacccgtggccttttttcattggatccttggactttagtgccttgtataaagtggttattggtctcaaaatatttcaatttggtctttgattgatccttaaacgttggatttctttcaattttacccttaatcaagtcaatttcaccccctccatgttcagcaacttttgcattatgatccttggacaattaattatttcaatttttgccaaattaattcctaaactagatttctcctttgagtaagcctccaattgagtcaattaaacccctccaagctttaattgaatccctagctttctaatttttgcaattttactttgatcttcacttttccgctttaatcatgccctcaattgacaaat…
Potri.006G173600.1	POPTR_0006s18760	gggtcatttgttgatctttattcttgttggccgatgatactcacggtcgataacttaccaccggggatgcgtatgaggccagagttcatgtttggtcctcatagtctgagttagaatatagaggtttgtctttgtccgttaattgatgagttaaagcagttgtggtcatccgaggctttgacatatgatgtattgaggaaacaattttcagatgaagacaactttgatgtggattatcaatgattttcatgcgtattgaatggtttctggttggagcacgcatgaaaaactagcatattcatattatatggaaaataataaggcattcacgttaacaaaaggtggtaaaacatcttcttttttattacaacaagcaaatcttgccaacggatcacaagt…
Potri.017G144700.1	POPTR_0017s01390	aggttaactttgcactttcctatacatgtgcgtgtatcttccttccttaattaggttgggtgtgatagtttttttttttttttaacgtacttaatgcacaaaacatcaccatcaaaaccaagtttccacgcttttctctgttttttccatgtgaaagccataaaaaaaaacccaccttgtttgttatgttatcaagtataatgataattattttttaaaatatttttcacttagaaatatattaaaataatatatattttttattttttaaaaattatttttaacatcagcgcatcaaaatgatctaaaaatactaaaaaaatattaattaaaaaaaataaaaaaatttcaaattttttcaaaaacatttttaaaacacaaaaataaacagaattttaa…
Potri.014G106800.1	POPTR_0014s10260	ttttttttattttcaatacgggatagaattatttttatttccttatattcaaactattataatattttctgtgtgtaagaataacatatcacaatctatcattactcatcgttgaatgttttggcaaaataaattaaaagatttagccgtctttggacgctagccatctttcagaggaggcagtaaaattgttaggctattggctttggacttcacctttctaacaaaaaaagagtctacttcagttgtcggcaacacaacatacaggcaggaaagttggtccactgagctcagttgcgagtttgggttttaattgttcccgtcagaagttgcatgtagctaggaactcctttttctttcttcctcttgaattgcgcaaatacgttatacaacaaatct…
Potri.012G041800.1	POPTR_0012s03860	atctaagatagagtatataaaatttgacggaaaaggaatttttggtgaggcaggccagcaaatatccatttagagtcactaattgaattgtctcctaggatgcatgtaagcaattttctttgaattaaaaaaaatatagattcattgcagtcatccggatcaattcttttttttttaaatcaaaacgacatcgttttagtaaaaaaaaatcaacgagttgcaaccgggtttttgaccgggtcttgccgggttaaccgggtcacaccggattttttctttcccctatgttttcttcaacctgatccgattccagcccgggttagcccgccaggccaggccgggtctgaaaactatggttctacttgcgacggtcttatgattctttaccatttttattaa…
Potri.004G074400.2	POPTR_0004s07280	atggatatatgtaatttttaataatgtgtaaagttaattacatctagaattatatataatgatatttcatggataggcgattttttgtctaagtaattcatgcattttgaagaatcaatatcttgttataatatatttttatataaaaaaattgtattgtttaacttaattatggatattgtaatcaagatatttaactactttaagctaatttatggttgtgtgtttactctctgtgtttgtgtctgtgtattcatttatgtatttctaattattttacttttaaatgtttgttctactatatgccataattatgaaatgttaaaatgataattctattgaatgtttgtcgagggaaatataagttgatgttatggttaagatatgaaaatttaggat…
Potri.008G158000.1	POPTR_0008s15780	ttgacaaaaccactactcattttaattaacttattccacaatagacctttaccctcttcacctccttcacattcttttttttttattcttgttctccgtaaatctatataaaaacaacttatttttacccttatcttcaacaattgcctcctctttctaggagtcattaccatattttccttgttatagtaagggtatttgtattacagcttccatcatgcacgacatttctttcatattgttatggtctgtccaaaagtatatgatacacatctatagccaccacatcatgccaaatattattaaaatatataatcttgcttatgaaaaacaaaataaaatagcccttgtccgttattaccttgttgtttcattcagctattttagtttgaagggatg…
Potri.001G025100.13	POPTR_0001s06240	acttttttaaaaatataatataatataatacataattatcaacgtcaatatgagtctaagatttaacattcgactcgctaaattgtattatttttttaattagtattttaattgtgtaattttttttattgttattatgctactttgaaaaaaaaaactcagataactaatttaaatataagataaattttaagaaattggatacatgaaaatatgtgaatggaacaacaaaaataatctgtttttccttctgttttgatgttagcttttgcaatttgcttcggtaaatctggaataatcaattaaattatctctcatatttaattaaataaatctaggaaagcaatattgacatgtaggactccatggcccaatggataaggtgctggtctacggaac…
Potri.001G031800.5	POPTR_0001s06910	caagtttaattgtggatttatggtggctaatcaaagttaataatgatgcgaattaattattattgttaccggatttaattctttaatttataatttctaaaatctactataaaaaagatggtgaaagaagagttttacataaagatagttttttagattttacacattcttcctcgccttagttttaatatctttcttttcactttaaattttagttttccttcaaaatctagagtttagattcactttgttaaaagattctgatgaatgtaaggacctgaatagtctattctagaagtatttttcacaaacttgaacaattttttcagctaaatttttttagatttatggctaaaaaaatcaagtttaattctggatttatggtggttaatcaaaatt…
Potri.017G107500.1	POPTR_0017s14410	tattttttttattttgactaagtcatgaaactacaaatatttttcaatttcacattccttttatttttttaattttttagatttggtcctcattcttctgattactattttttttaataagctataaaattacaattgtttttcaatttcatcccttttattttttatctttcaaatttggtccccattattttgtttgggatcttttttagtttttttttttacaatttcatcatccatgagtttttttcctttcaaatttgattttcattctttttattgctattttttttttgtaagttttttaaattgatatattttttataggattagtctcaggtccatgatcagagttactagtttcaaaggttaatgtaggttgacttttttatgtccttt…
Potri.007G089000.11	POPTR_0007s05810	ctcaatcaataaattcacgattaattgtgttccttcaaacgaaatagaaaataattattttctttgttcttttcttttcttctaagctgctccctagctcttttttttttttggccttggttttctctcttcggtattttgatttttaggaattcccttggcttatccaaaaaaaaaaaaaaaaaccctttttaaacacaatatatcccaattaatggtatggcttatggataatggttttctactttaaattataattcaaaatttattttttaaaaataacttgtgaaagaaatatattcagtaaaaaacagttttttgaacaaaaaaaagttagcacgagttaaaagttaaaatctttaatagaatcaattttgtttaaagttaaaaatttatttc…
Potri.T094400.1	POPTR_0018s10510		Upstream seq contains n, only 827 bp is avirable
Potri.012G031100.1	POPTR_0012s01430	aggggtgaaaaaacacttcgcttagctcaatagaaaccagagcttcaattcaggtccatcttcctatgaagggagggctgaaaccgggaggcctgaaaccttgcaatttacctccgatggatgtggagatggaggaggaggcgaggcggtgatgcatccttaaatgattcatttgggatggaggcggcccatcttcacagtattcaggcccagtttctttagtactagtttggcctacttagttgattccctaaaactgaatagatagcccaaaaggctcaatggaagcaggagggcctacaatagttaggcccatgttctttagcactaatccgacctacttagttgattccctaaaactgaatagatagcccaaatgataccataatccaacaaatg…
Potri.008G121700.1	POPTR_0008s12090	ttgtttttataattgttatttgcttttcccttatcattttttaattaaaattttttatctatcaaatttgatcttcattcttttgattgttatttattttatttgaaataatttataaaatgataattattattattattttaatttcttcatcttttatttttttatttgttagatttgatctctattattttgattattatttattttatttgagataatttatgaaattatattttttttcaatttcattctcatttaactttttaatttgtaagattggtttctcattattttaataaacttgaaaaaaataaaatattaatacattattttccatctcatttttcatgacataaccaaacactgaaaaatattttccaatttattttctattat…
Potri.016G083900.1	POPTR_0016s08470	ttttttgaattagtatagaatgtttcggctattctaaacggaatggaacggaattgacaatcttgatccacacacccagctgcccccacatgaaaaggattgataaattattagccaatgatctttctttaatgggggccacaaggcttagatgctggccaccaccttccctccttgatgaatgaaacacaaaagcttaaaatgacagacagttgtgggtttctgggattagtggactagaaaaattcacacgtcgctatcgcaagtctctcactgtcccacttccagttgggcttagcggttaatcgccagaaattatgaaaacatcggcggcgctgtcaatgatgaaatgactgcttctcagcatcggccatcgggagctaccaaatcaaagttact…
Potri.004G074300.5	POPTR_0004s07270	aagaaactctcgtaacccaaagaaaacaaaacatgtggccagagatttgtgagaataaaaattgaagattaataataaaaatgagtggctagcaatgatgtttatccctttttgttctctctctcactctctctcttatttattttagaaaaatacacgtgtcagtgtttacaagcaagggcggccagtggtggtgcttacgtggccaaaagtgcagaggaaagtcacctgacctttttctaatccacaactctaggcctaccttctctttctctcggtcaccctcgttatcaatttatatttcttttaatatatatatattttaatttttaatgactatattgtgcatttatatatatatttatccaggttcttcaagtcatgattgagttttttttt…
Potri.013G159000.1	POPTR_0013s15500	cagcaataatattattcatctcatattagattttttttaaaaaaaaaaataccaatcatttaatgattaatgtcaataaaaaactcatctaccggtaattgagaaattgattaggttaagaggattttttatttatttatatatatacttttggtatatagatcaatacaaacagtatccattcatggtacggtcccagtcgttgggcatgaacaacgaggatctgatgcaatatcatcactatcataatctcataaaataatatttaaaaaaaactctaagctttgtaggggaaatcatcatgttgttcacactggattcattgtttaaagctttttttttttttttgatattcacatttttcttttttggaccattgcatattttaagatcaaatta…
Potri.006G040800.2	POPTR_0006s03920	gagcttgaatccttgatttattttctatgcgtgaaaaattaaatcaattttttggatgagtttttgacaaataatttatttattaatcgatatattgatggattgtttttcctaatctctccttggatttgaaattgagatggtaatgtgaaagtcaggcagatgactaattatttaataaataatggtgtccatagcgacaagaccaacgttatgtcaacgttaacagttccatgacgtgtttgaaaaactacaacgaaatttacaagaaagggttcttgtacttttctttttgagaatttcctatattttgtaaatcccctgtcgctttttgctacaataattttatctgtattttcatctatatattcaatttttttaacaaatatataaacattt…
Potri.010G123600.1	POPTR_0010s13350	accccgactgggtcaaaaattcaaattaactcaagtaaaacccatttaaaatctattgatttatttttgagaaaaaaaatcagtcagaattatattattttaatatatatatttttcaagttagttttctttactaatgccatctagttaaccctgtagacggattttacaactatatcctgacatctaaacttctggaccagttcctaatgaagaagcctcacaacgagttaatataatattggtagagcaagtttccgaaaccggctttgtattaaaaaaaaaaaaaaaaaaggaaaaggaagatgtaaatccaagtttttatttatcctcgccaacaaccaatccttcttcagtatccattttcaatcccatccctgtctctctttgttttcatgt…
Potri.019G131600.1	POPTR_0019s15220	taaaaaccctaattgatctcagaatctggaaaacagggttgattgcgtaaaagaaatgcataagtaccctaatacgtcttatctgagataagttgtattgtttatttatctgatgtaaactaagaaaatgttgtgttttctaactgttagtctatttattaatattttttatttttttgtatttttattttttttgaaaaaaagtaaaattaatgccgactcaatgagaaaaaccaataattttaaaaataatatattaaaagttgaacatgttgaaaaaattaaaattaaaatttttttaagacgatactaaaaataaaataaatataactagaaaaacagcaaatcaaaaattagaatagaacaattaatataaattgagaaactaattcggaggaa…
Potri.005G207200.6	POPTR_0005s22870	taaaatataacttttcaaaaaacatattcattcaaatcaaatcagttaattcatcaagttgaaattaaataataattcctgtgtatgattgtagtttcatttgacaccagttttgattttaaattaacctccgggcatgtttgtaagtgtagttgtggttgcttttcaaaatattttttacttagaaatgcattaaatgatgtttttttattttttaaaaaattatttttattatcagcgcattaaaataatataaaaataaaaaaaaattaatttaaagtaaaaaaaataaaaaatttaaattttttcaaaaatatttttgatacggaaaaacagaacctaaatctttttgttttgttagattgtaattgcaaacacaaccttttgccgactgttgct…
Potri.001G449500.1	POPTR_0001s45360	tttcttctctcacatttcactatagtgagattttttcttgaaaattttcaatttgattttttaatttttcatttgcataattaagctcttttaaactcaaattgaagtccaattacatatgttttagggggtgagggttgaattgaaagatagggaactaaagtaaaaaacatgaataacatagatggtggctttgaaatttattttaaaattttattttcttcccccatttttttagttataaggtaaatgatccctataattttaagaacatacattttggtaccaaattttattttatttttttagtcctttttttggtggaagagagcaaagagaccgttgaattctggcttaaagagagaaagttgttgttagggaaagattcaggctaccaaa…
Potri.015G030400.1	POPTR_0015s05430	tcaggatctccatgtgatctcatggagtgcagggatctttttgctataaaacagctgggttgttgaagacaatgatggcaagccgagccaccatagcaagtaccgattaatataatttgaggtatattactagttattttttaaaagtatttttaatattaatatattaaaacaatttaaaaacataaaaacaatttattttaaaaatattttaaaaatataaaaataaacgggctcatgaaaaatatacactcatcaaatttctcatgccagccggaatgaaggcaatccaagaaagacccttcacttgtttagttggattttaaattaatttttaatgtaaaaaaataattatattatggatgcgttttaatatattataagtttttaattataaaa…
Potri.004G121800.1	POPTR_0004s12120	atatgataatcaatatagcctttctccaacagttttgttggcaaaacaagatagagggcaagatagaaaattcacaacacatagccaacgtgtatttaaacaaccttttaaaatcaaagccctaatttatcaagcaacatcactttaaggaaggttaaagcttctgccttggcggcgcatagcaactcctcaacagcaagaagaagactatgaagatgacttagaccccatcaagatctttctaccagaagatgaaaatggattctctaaactacaacatgacacaccagcacaggaagtacaacaacattatatccattcgatcaagtgaacggtaataatcaaacaactcccatcacaaggtctctccttccagctatagccagcagctacaactct…
Potri.016G133500.1	POPTR_0016s14100	taattaaaaaaatatattagttggtagtttcgatttaaattttttttgtgttgttgtctttggtttgcgaagagtacattataaaataccattataaatctcctttttttatatattcaattagaattagttttgatatgattcctatcaattgtcaagtccgaaaatgataaaatttattaattattttattttattcatatataaattcattcatatacatttttatataatcatcatattttataattacataatgcaattaacgtattaaatataagaaagcagatttgagtatctatgattctaatttatttagttattactacgtaataaaagaaagggctactttcattatgtaacctaaaattcaaaagctaaatcaaagatgcttacatg…
Potri.008G087800.1	POPTR_0008s08740	ttttaattttgcgttatatatatttatttgattcattcaaccgaacgccgtcttagctcagctggtagagcgcatggcttttaaccatgtggtcgtgggttcgattcccacagacggcgattaagttaattttttaagttggttacttaaaaaggggcgtatttcttttcttcatcagcttgttacaggaaattgtgattgcattaatggctttgaagcctctgcaaagtctttttatttttgtattttaaaaatgtttttaaaaaagaataattttttttaatttttttttcaaattaatatttttttggtgtttttatatcattttaatatgctaatgtcaaaaaaaacttttaaaaaaaaaaaaaatattattttgatatatttctgagtgaaaag…
Potri.003G193800.3	POPTR_0003s19320	caaacagcactacctcagcaacgaagaggacgtgatgctcatctctgtgtttttctctccagatttgggatatggttttaatttctagataaagacaaatcaatcactgtcacttttttaaagcctttgaattcttccaccatagtccatagggattggagatgattctgtcgatatgatttttttctcttggctgcatggcttatcggaaaaagctggatgttgatcttgatttacaactcgcagctaattaaattaggcgggtatcttgtacgctaacggtgatgatggttatttgttttttaaaatgattttattgtttaaaaatatattaaaataatattttttgtattttttaaaatttatttttgatattattatattaaaataatgtcaaaa…
Potri.015G062600.1	POPTR_0015s07390	acaagagcaacacaagaataacaacaaatataaaaacacaaaattatatggaaaaaaatcatataaaaattttaatttaaaattttattattgaatattttcaaattatatatatatatatatatatatatatatatatatatatatatatatatatttcttatttctccataagtactcctagtccaacaatgagattggaataacctaatagaaagtaaattaaaataaagtataaaatttaattctcaatcaaccaaatattaaaagatgaaattgaaaaaaaaaacaaataactcatcttgtaaaataaaaatcattgacaataaaattaactttttgtctctaaaatatagcaaactcacacaaacaagagcaacacaagaataacaacaaata…
Potri.016G037600.1	POPTR_0016s03710	gactcttattcgttccttaaatatattttatatattataaatggagttttaaatttgatgtgagtgtatgtcaatgtcaaaagacaaacattatgccaacaaattttcccagaaggtatttttgtacttttcctttaaaaaatttcttattttgtgaatgccctttcgctttctgctccaaaactcgtctatatttccaccaatatattaaaaaaaggcttctgctcttgtccatctaggtaaatatttaaaaatacttttgacaaatatattaccaatcaatcataaataaaaaattgctaaagcttactagacttttatgtcgtatgtattcatcattttgtcacggagaccagaatgatatgacgtagaacaagaaaacgggtacactgaaataaa…
Potri.017G028300.1	POPTR_0017s05700	aattaaatattttttatcacaaaaaccatcatactatataaattagacagcacgaaaagtgttgttgtgtgttctttatcagctgtacaagaatgtttcatgaagaatgatatagtgtttgtcgcctcggagaacatttgtcataatcggagctacaactaggctgtcttttctgttttctctctatgatcatcttcggtgaaccctcaggcactttacggtgaccgaactgttatctcgaggccgcctcgaaaggtctactgccattagtgaagaagtgagcaccgttctccgcctaatcctcgacaggcccaactataggaagaagaagggagagaaggaggaggataaaatatccaaccacccaggaagaaagagagctgtccagctaggtcaaat…
Potri.012G140200.1	POPTR_0012s13290	atctctgatattatattcgtgaggttgtggtatattggggttaatgttgaagccttctagatctatgcagatgattgacttggtaaagaagaggttaagtgtctacctagaaggaaattcagtgatttgtaagatggtttgagatatatatataaaaaaaagatttaattttaattgatatatttattttgtaagtgttttttaatggcttcagcttataaaagttgaatggtatcgtgagattcatttaaagctatagttctttatgtagtttttatggcatatataattataaaaaaaatttaaaatatcatttaattaaaatatattgttttagtttctaacttgggtattggccatgttcagtatccttggtgcaggcagcacggcaaccaccag…
Potri.006G133000.3	POPTR_0006s13530	cccaacaaattatcctccatttttaagcctaagtttttttttcaatattaaaaaataagaatggatctagtttgagatggtctgtataaatgagtcataatcataacaataatcatataataaaaagcaagacaacatttatgagggagcttaattatcatacatgtcaccttctttatttttgccacttgtctggagagttttttcttttatcttagcatatttttttattttgaaatgacacaattctaaaaatattttggaaacaacagagttcagagtcacatatatcatgtatgtgacttgcaagtcatggatgatatctacaactcttttgaattgttaaataatctgaaaaaaataaatttagaaaaggtatagacctcaaaaatatataga…
Potri.013G001300.1	POPTR_0013s00310	tggtggctggctacaacctgggggtccactgaaacactgccgaatcccttcactggttctgcaccggtccacgtggacaaataccatttcactaccggggtcgggaagatatataataaatcaataaataaataaaatgaacagtattcccatcctcgtgctctctcgcatctaatttcatcaccttgtacgctaagttcggcctctgttctatccctaattaattcattaatcctgtgacgaagatttaggcctcctcttgggtcaatgccttgtcaataataataatatatagtatgtaattaatatcgattgagatgcaggttaaatgaaaatacgaatcagtatgtatgatgatatatggttgaataagaaaaattcaattctaatatattaaat…
Potri.017G043600.1	POPTR_0017s07110	tatgggtaaaaatttcaatatagttatggatttaagatattttcagtttggtcttctaaatctggcaaaattacaatttgacccttagaaatttgagaaaattctagattggttcctagctgtagttttagttttttatatgaattttgaagaataattgaggtttttttttggtgaattattatcaagttttatgatttgttttgttttgaattagaattgtgagaaaacatttgatttttgtgtttttgaaaaaataaaagtttggttcctaaacatatagggttataagttagaccgtaagttaagtcttttaaatttactttacattcctttcaattttgttttgaacatgtcatcttttgtattcagatatttctgatattctatctgttggat…
Potri.002G113800.1	POPTR_0002s11450	atcaaataatttattttctagctctcttaataagcaaacgttgtttaacagtaccgaccaaaatcttctatacaaaatcaaataaaccatgtcttaaaaattcattaatatatatacatctttatattgggatattttatccatctatccttaagtagaatttttccaaatgctttttgaatagtttttcactctcgtctttgattttttttatattcccttctctcatttttggatgaaaatacccatgtaactaccacaacaaaaataattttccaaacctaaacaaataaaaattaatttttaatgatttaaaagaaacttgaaaatgctacaagaagcccagagaaacattaaaaaacctgttaaacttgaacaaataaattgaaaaaaaaaata…
Potri.005G168600.1	POPTR_0005s16680	atatttttaaattaaaaatattttaaaaaataatcataattatatttttaaacaccactaacactactggctgagataattgtggttgttgttgttgttgttgttgtaaggagagctgggctagtggccaacaattgtgtatgagagggaggcggagaagatgtaaaatatcacgagcaagtgttttttcttttctttttgtttattatatatattttttatttatataaaattgtgttttaaaaaaaaaacaaataggctcttgactcattataataatttgtaaatcaatgttttttttttttgttaacattcttttattgcaaactccaaaagatgtgaattgttgtaggttttcaaagttcaagatgcagggtataatattaaaaaatttagtta…
Potri.002G094100.1	POPTR_0002s09470	actcactgtaattcctctgtaactccttacattcagcatacattgtgtataaatctaatgctcaacaacagtaataaagtgtgaaaaatttctgttgaagaactctgttatatccctctctgttacaatttgcttaagtatgatgtagcgccaaaatctttcatctatttactcgggctatgtttatgtaaagattttaagttatttttttacataaaaaaaaatcagagacattgtattatagactccatgaaaaaaattaattaaaaattaaaaattaaaaattaaaaattaatgcatgtatttaataaaataaaataaaagttatctgatcctatgaatagtaaaaagaattgctaatattagctaggtatttaaatggaaagctggaagtatatg…
Potri.007G065800.1	POPTR_0007s08380	tttagaaattttctaagtataggctccatctttattaggttccacctaattacttgggaattttctaagtatagactcaccgccacttagaaattttctaaatatagatttcatcctctttgagttccacctagccacttaaaaattttctaagtataggctcaccctctcattgggtttatcttagccacttagaaactttctaagtacgagtttcaccctctcatactttctaaagtatgagtttcactcttttttggtttcatctagctatttagaaattttctaagtgtagattcaccctctcacactttctaagtacgaatttcaccgtttttggatttaatctagccatttagaatttttctaagtataagcttaccctctcattaagttcat…
Potri.006G193800.1	POPTR_0006s20830	tcaattccactgtaattgatggattttagccttatcctcctgttttgtcttgaacaatcatggtttttttatgattgatatgtggatgtatatttttgtttgtgtaaacaatgctctcatattcatttatttttaaaaagaatgaatattttctcattataattgtactaaaattgatttagtcaaccaaatattatgtggaaagtgacactattcatccaaaatgatctatgatgttacaaaatatacatgacatgtcaatcgttttagccaattaattcaaattaaaacaagttttaggtacgatacgtggggctttataaattgtacttgatcctttatctcttgtataaaataaatctccatttcctcttttaaatttaaatacttcttcttttt…
Potri.018G007100.1	POPTR_0018s03590	tgtcaagttggtttgagttttacaattatatttatagctcgagttatggattggacagattaactaggatcgattaaaataatattattttaatcttttaaaaaaagttaaaacaacatcatttaaaaaaaaaaatttcaaactaggatttgattaaattacgagttgatctgctaagttatttaagtttaaccgagtcaacaataatctaatttttttaaacttaacttgggctaggtttcgagttcaccgttaatttggcccggatttaaagggtgtttataagtgtggtgacaattattttttaaagtgattttcatctagaaatatatcaagataatatttttttattatttaaaaattatttttgatatcagcatattaaaacgatctaaaaac…
Potri.002G163100.2	POPTR_0002s16460	tcccacatttcaagttgatggtgttatgttttccacttgatcctcattgttttggtttttatttttttttcttggctcttttgtaaaaagttgttatttttttttcattttcactctttaattacaacattttatttttatttttttatgtcgatttttatatttatttttttatatttttttatccttttactaaattgatttttttcaatttcacccttcaattaaatataaaattcatcttgtatcttaattttaatcatcattattttaattaatatttttaaaatatttttgtatatatatatatttttaatttcatcatttaacatttaattgataaaaaatatttcacgattcttttaaattaggttccttagatttaatgacttgatatat…
Potri.001G234600.1	POPTR_0001s24130	cgttttgagctaaggaggtcattcttcaatttggccactggaattatgatatcttgcaatcaggcccttattcacgggaaattcttttttttttaatttggcccctggatcaatttcaatttttaatttcaatttttaattgtgttttatttaaaaaaattagaaggagatcgcttgatgacgtagcatttacagaatttgatcgcaatcctaattttgttcctgatgatattttatttgatgttgttgcgcgtttaagaaaccaaagaaactatagtctggatggatttcgtacgtcatgaaattgtagatagtttaatggaacaataaaaaatatttgatataagtattatttatttcatgatgtaataacagtagttaaatctacaatatttaaat…
Potri.015G136600.1	POPTR_0015s13810	caacacaagttctcaagcatcagtaacaaaccttgtatctatcaaaaaactccacctgcattgcaacaaaaaacaacaaaagggcttgtaaaagaccgtataactcaacattgaacacattaagaaaaccaattgcccggtttgacaagttcatttaccttctgaatcaagacccttctaaaaatctgagctctcagtgttgccataaccttctcccatactgtattcatgtttacaacaaagatcactgtaaaaatcggttccaaagcgtataacactcccatcttactaagcaacctccatagaggctccggtctcgcaccaatcaacacctcaaaaaatctccctgcaaccaaaataaaattcaacacagatcaaaacccttcttgacgaaaacat…
Potri.002G055400.3	POPTR_0002s05630	ctcaactaagagaattagcttgaaattatgaatgtcaagcatggtttttaagggagaagagagggaagaagaaaaaaaaatcattgacacggttcaaacgtcgttatggaaaaatgaaatttgaccacctaatatcctcgcacatgtcgcacaggggctttccaagcacatgtcgcattaatattttttttatataaggatataaaggtcattttattgtacattatataaacaaaaaggatgttattttcccttttaaattttagaatgtcaaatggatccttgtgaaattacttaattacccatgatataatggttttttaagggcaaaataggtatttcaccacaaaacctaaatgagtcgctcatttcctttgtttgtttttttcaatttagtct…
Potri.002G020700.1	POPTR_0002s02220	cgctcgcactcttggtttgaattgaagcacagagcgaaaaaaacagctcaatgcatggaaaaatccatgccacgtattaacaagcaagacagcatttcaccaaaaacagaagaaaagaggagcaagacagcaagtacaggcaaataaacaaatacgatgggaactgatacccattttcgttctccaaatatacaaccactagtctacagcctcaatgaactgggtcaagcagacttgggcctcactttcaattggtatttacgattatgggccaaggctggactcatctctataagtgtccatggagcatagcgagtaagcacgtagcaatggcttgatcggtacagccttcaagtcaatggctccgttgtcgacttgtcggtgtcttgcgtttggttg…
Potri.009G054700.1	POPTR_0009s05950	tatacaaatataatagtttttttgtcagtctattttttgttttttttattatttaaattgttaatttaatcaataacttggaacttgaatttttttttaacgtatcatttttttatattaattttttttaaaccccggctacgtgcgagtaatatatctaagtgtccatctaatatttgtcatgacaatacttagggaagggtaatattcttgtttcgtgttaaaaaagaaagcacatcccttcatgcattctcatcgagtgaatttgaaaataaactaccatgcactttatcataggaccaaccacaacaaggaacatgtgcacaactactagcttgaaatttgtgaccatctatgatttaaattgtggagcattttatttttgaatctaatttaagt…
Potri.002G191600.1	POPTR_0002s19230	tatactttatgaattgcatagggtctaatattatttaatttctaattctttttaaaagatgttaaaatgcaaaaaataacacaaatacatcaaaaatatatatttttggtttttttattacttttattattttttagatttttcaaaaaagtcaaaaaacaaaagttaaaatctggtgatgacaagttgtagcaaaaggtaaggaaaattcaagatgatgatgctacagagggaaagaaaaaacagaaacagacggccacgaagccatatgacatggcaaaaggtgcatgagaatatggaccccacaaaaaaacagtatcatttgagggaatgtggctcccacctgaggaggcatcaatacagaaatctcgacgtgaagggaaggctgagtccattgct…
Potri.012G134100.1	POPTR_0012s13870	tattattagatttattttttatttatcacttatcttctccaaatatgtatgtgtgcagaaaaaaaaaaaaaaaaggcttattgagtagctagaacgtacaaaaatatgagccccagtccttctccatgcctgacgtccaaagttgcataaaaactacaagggacccaaccaatgagtcacaatcgggtccaattttcaaggtccaaaatgaactggccccataatcttccaggtggtcatcattgtggcccactttgacgccttctcccaggaacttgatgtttgaatcctaagaaaatgtggggaagaagatgaagatagcaaaagaagaaaagcccactgcactgaaaatccatacatagacagtgatgaacagatgagatagatacacatttctct…
Potri.014G089300.1	POPTR_0014s08520	aagcttttgcaatcgccattcgtatatacatacataatgcttcaacacctccaatcaatatcagctgatctcgcaccgaccatttacatgatcaaaataattgcttaaaatttcatactcgtgtttcggatctctagtcttaatcaatactgcttgatatcgaccaaagtatatcagctaataatattcgatcttcttccgaagctggagaggaggtggggacaaatctgaagttcgaattctaccttcgttttgcgatctgaagggtcattcttgttgtcactctttattttctatcggaggcctgtgttcaattatacaaaacagctcacaaatattctcaggtttccgaacgaagcatccatactgcaactactatatttacgaaaaaaaatttat…
Potri.004G140900.1	POPTR_0004s14820	aggcaccgttaccgtcttttccaggaatggtatgttctttggtttggagacacgtaattcttttataggtatgttcttttctccacgcaccattaattaatataagcatctaactattattcaaaatttaaaacgctgtggaggtgaacattttgcggtcaacgctcttcattcacttataaaatatttatagaatattgtggatgattttatttattttttaaaaaattattttggttcttaaaattttattttggacattttaattataattgaaggccaattgatttggatttattagacaatggtgaaattagaagaataaaaaccaaaattaaaaagacgtcacgcatgtatggtgtgccagaaattttagaaaatatacattttggtcctcta…
Potri.015G031900.2	POPTR_0015s05290	ttattttaatttcatcatctttcaatttttttatctgttagatttgatctctattattttgattattaattattttatttgagataatttatgaaattagtttttttttaattccattctcgttcaacttttttaatttataagatttgttccttattattttaataaatttaaaaaaaaatattaataagctattttccagctcatttttcataacataatcaaacactggaaaatatttttcaacttactttcaataacaataccaaatattgaaaaataatttacttttctggaattcacttttcaaggaaaccacttttcaaaaaaaactatttccctgcaaacaaacagggtcatagtttaactttttcaaaataatatttttttaaattaaaa…
Potri.008G100500.1	POPTR_0008s09990	gatgaacataagtcgtggtgaatctattattacctctcaaggtgtgtttaaaaaatgggtcacgcgagttttaaaagtcgatttgtccactcgcgagagagactgcaaccataatttttttttgttctgaaccacaggttttggatgcacccgtgaatggtttaattctgttgtcgtggacctgctacatgtttcttacttctactggccacgaagagctagaaaacaataaagagtcacgagtgtcggtactgattcgcttcacttcaagccacaacattcatatgttaccagattgctaccacaatatgttttggtgtcataagaaatttctccttttctgtttctctctttgacctaatggaagagcagtgatcaggtgatcaacaataaatggaa…
Potri.010G154200.1	POPTR_0010s16385	gttaagtgtttatttgtttatttcttttagaaaaataagttaagtgtttctgtatacatatataattcaattgcaaatcatgattctaactgccgaatttaaatagtatttaaaatttgatagtgccgaagcattagatggactcgagtggtcgacccaaaaatctggaatttctctctataagagtctttaatgtttgaaatcgccatctctattccagttcttggtcccaggcctagctataactagaagccactggcccatgtgacacccagagtcattggaggaaacttgaaaacctatcaattgtatgaagcatctacaacagtactagaaaagcaacaatatgttgccctcccagcaaacgcgtggtgtgatctaaattaaaagccttgcaag…
Potri.010G150400.1	POPTR_0010s16020	caatgattctgttgtattttcagttcataattatctgttattatatcacgaccactgcagccatgatcatccctgtcgataaatcattttctgtcaggagaaatatatatctggcggatgttttcctctctttagcaactatagagcgagtgatttgagcattataatgcacagtgattgctcataattttcatatgctaattgcgcatgtttttttctcagttataagaagaagaagaaaaaggacgacaagataactagaagccattgcattagtgtagaatccaccattagctcctccattgatcatctgattggatgactcacaatttttgttgtcaaataatattattctctgagttattaccatcaagaatatattttttttcgggattatag…
Potri.009G026900.1	POPTR_0009s03200	gaataattgtttttttttttacaatggactcgtatattacaacttgcagctgcaatgggttcaagtcaaatgattggtatttcacagcaagcaaaattagtcagctgctccgttaccaataaaacaattcaacaatattaatagtctatctctcaattaagccaatgaattttcaaaacccagagctttttgttatttcaagcaatatataatgggatcaaatagagatgttgttttgaagagtaagttgaacaaaggaacaattcaagcaaatgaggaaaagctgactatttgctttaatcttgtgggtttggtcaaacttgccgtataaacctaccccagcacttgccatcttggaatagcccgtcactggagaatgaaagaacaacagcaatttaa…
Potri.001G453000.1	POPTR_0001s45730	gttttgtaaacctcttaaaacaacagactttatcaacattaatttagaaatttttagaaggaataaagttgtgaatttaagtttcacattccagtcactttcactcatcaaatttctatattctgaatttttttgctgtgtttagcttctgtcggcaaaaaagagccttcttttgtgtcacatggtaatatcatatgtgcttatcttaaatattcaagaaatccattatcacctggctaaattatatggtccattaacaatgaattacttgccagaaagagatcaactgggagctgcaatctggtatccaaacgcagagatagtacggctgtacaaagacgataggtaaatgaatggctgtggctcttccttcagaaagttgtcagctggaatatagaa…
Potri.015G143200.1	POPTR_0015s13210	ccacaaaatggatctggaccatgcaccattgttcaaccttcgtgtcaatgatatatacatatatatatgagtggtccagtatgtatcatgcctcaatgcaactcaatgcctctttactatttattatatatctctagctaggagtccgaaaacaaaagaagaagaagaagaagaagaagaagaagatgctgcaaatggtgtcgagtaatcctttcagtagcataaattttgtgaaaaagcatgcttgacgtgtatgttgtcgtttcgtacctgagtccccacttgaggttttttcaagtcttttttatcaattggatctcattgattagttaaagtttacaaggaccatgccgtgcgatatttgctatgtggctgaaaaaggaaaggagttgggagaga…
Potri.010G152000.1	POPTR_0010s16180	ttgttttctctgtcattcgcgagagagactgctagcattttttttttaatttttagtttttgttatggaccacaggttttggattcacccgtgaatgatttaattctctcgtcgtggacctacagcatgtttcttacttgtaacttctattggccacaaagagctaacaaacaataaagagtcacgggagtctccactgattttcttcgcatcaacccacaacattcatacactaccagattgctactacaataattttttattaacaagaagtttctccttttctgtttctctattacccactgagagagcagccaggtgatcagcagctattaatggaatcacatgaaatcgtgcatttttttttctgtaactataggtgtttgggtcagtttacgc…
Potri.019G023600.1	POPTR_0019s04030	ttactgataactattgcaaaacttactgatacgcacctagtattgagaattgtgattgcgagttatggttgaatatattttttattgaaaatatatcaaattaatgttttaaatttttttttaaattttaacatcgactcatcaatttttttaaaaattatctaaacatatccaggcacgtgatatctaatataaatcgtattgagatccatctagtattgagaattgtgaatttatattttttctaattaaaaatatattaaaataattttttaatatttttttaatgtttaacatcggaatatcaaaaccttctaaaatcacctaaaattattaatttaatatttttctaagtaaaaatcaatttaaaaattaaacactttaaaaaacatgttttca…
Potri.001G453500.1	POPTR_0001s45770	aacactacaaacaattcaagaaacaaactttctttaaacaaacaacgtaccttgagattctgataataaagaaaaccaaaactgggagcaaagaagaaagaaactcgagtaagaaaaaaaagaaaaagaaacccaagtttcttctgttgtatactcacagcgtgtgcgttctctagagaatgtggttactgcttttatattagaagtgagagaaattaagaaaaagttggagtttctggactaatgagatgggagtgaaacggagaggggtcactttcctttcttttccttccttttctttcttcaatcccaagggaaaaagtgcagagaaataatgctaaaagcaaaagcaaaaagagagaagagagggaacaggtgggcattgtgccactggactga…
Potri.005G113100.1	POPTR_0005s11520	acttgagctgggtaaatatcggcaaagttaatgacaaaattaggatgaaatacaattgataagttaaccattgccccccttggcatgtcacagaagtgaaggttggccatggatgcaagtaccttctctgtaatggacacattcaaggccaataatgttgggttttctacaacaaagaaaagggaaagggaataagaatgcaggcctagccaggccccacatggcccaaccaaggctaataatgttgattcttctaaaatacataaacacaatgaaaacaataattaaaaaaaaaacatacatatagtatagggttatttaggatttgtgtgaagattatctaaaaaactaatttttcttctaagatttgatcagttctttaagattgggttattaaaa…
Potri.001G110700.1	POPTR_0001s08720	ctgatcctcaagttgtagttagagattgaagaaacaagagccttttggtacttgaaaactgaaatggcaatcatatttatttgtcgattttccgtcttctctctttctcacaactcgacactaaacaataaacaaagatttttaagactaaaaataaaatttcaatttgttttacacttttatctctttgttgaattttttctttctttaaatttcagaaattgattattaatttggtgataagagtttgtgattgaaaaggaaattgagaatgaaatttgaaaaaaacttacgtggattgttactgtgaaaagccttatagtaaattttgtaattgtaatttgagagtgtaattggaacaagtgttaaccccgttgaaactcatgcacgtagctggtt…
Potri.009G115800.2	POPTR_0009s11860	ctgaaaaaataatatttagattataaaaaattttttagcgttattattaaattcattttagagatccaaacttgtaaaatccttactgaatttttttcttagcttgtattttaaattaaatgaaattgtctttaaataactcaaaaaaaaaaaaatgttaagttcatcctagttaattcgttctgcaactctaattatgaattttactatattgaattatttttattttattttattatataataaaaaaataaaaaatttattttataattaattcaatactaaataataaaattccaataatatataataaaattaaaaaaaaaacccaaatgatagcttagctgccctaggataggcttgtcacaaaacgacaaagagcgtgggctgaggtaggca…
Potri.011G152200.1	POPTR_0011s15540	ttttagctggaatttttaccaacgccagagttggaattattcgtggtaaaatatttaccaacgccagagttgaaagtattcgagatcgaatattcactgacgccagagtcaggaatattataaacaaatcattatagcataaactaataaatgtttagcaatttaagacaaaaccagcaatgcagtctgcctcagacagaacgtttaagatgtgataatatcttccattttacgtaaccagtctcgtaccatagaatctctgttgactagttagggtttctagtgaccataatactaggtgccgactctttaaacgagacattttcccttaaaagaacaagatgccagaaatctgttctttcctttgtaaaaattttaaggccgccgtgatgtcgaatt…
Potri.009G126000.1	POPTR_0009s12890	taatcaaatgtttatgtaaatacttccttctccttggcccatgaagtttggcccaagaagtgtgaaattgatggtaaaagattttccaatgataaagttaataattttaaatgaaaatgtgaaaatagtaatgaatgaaataaaaagttttaaattttaagaacaagagtgtttgttcttgtttttatataagtaatgctctaagaactaagatgtataagtttgtagagtagaaaaaagtgaaccttctgttagataacttagagggtatttatactccttgaactttgttgttttgatagagtataagggtttgagagttatttttttctagataacatttatgagaaataaaaatctcttacacatcataaataagatggaaatattttagacctt…
Potri.002G049500.1	POPTR_0002s05030	tccactaagaaaggttaccaacgatgaccaaagtgggtcacatacaacatgtggctcacttgcctttagatgtagagtgtgacctatttcgatcaccctagtgacttttctaatgtctttgaattcatctcatcaagatttttctaatggtattgacaatgtcgtaattagagcttctatttacctctaaggctctttattgcatttgctcacatgcctttaaacgaaaagtgtgacacatttcaattaccattaatgtccttacttagttttgttggattcttgtggttgagatcttttttaaggtattgatggtattgtaattaaagttttctctctctctctctttctcctcttattgtaattgctcactcgcttttcgcttttggataaagagta…
Potri.013G049600.1	POPTR_0013s04710	gtggacaaggtgcctcaccttaatgagtgcatcaaccaactgaccttaggcacctcctaaggttatttcaaaattatcatccatatttgcatgtatgcaatgtgatactcctttcctctccaaggattcatgaggaatgtgtttagttattaccagttgggtccgagccaattgcatctaaacgagtggacaattatgttcgttttcaaaaaattatatagaatgtttttttgagcatttatttttttgtatcattttataaaataaaaaatgattccaaaaaaaataattgttgaaaattatgtttcatgatttatttcgatctattttttatggagttatcgtagtcttaaaaaaaataactccatattgatttgctgctcagttttgcaagcatgt…
Potri.003G200900.1	POPTR_0003s19990	aggcagctgctgtttccggtaagtttcttttttctttttttcctggtaaaatttaatgaggttagaggagactaagtcaactgagaaaacaacaacacagtttccggtctgttttacattgcttgtctcgaaattgcatttaaaagctccaaagatttccttcatggctgccctgccatccctttgttcttctctttatccacttttgcctctgtgggatccaggtcaagccactcccttacagttgaggttgcctatggagagcatcgtcgtcagaactgacccaggctgaggctcggttatggactggtcacgttaacccgtgtgtcacaagatcaaccaaagtctaccctaaaacgagttatttttatttttaatttgttagaataataatcaaaa…
Potri.004G164400.1	POPTR_0004s17150	tctttcagaaaccaaagcttatgtcctgctgctttagtatctaacatatgatggaacgacagttcaactcttgttccgctgcagttccatgcccgtcaaatcatttcattgcaattctataggattcagagaagccagttgtacttgccaatattttatgaaagttcagctaatgacctttctcataatcatatggagattagattacttacagatcgaatactcaagaataaaggggtgttgtcacagggtcgattttctcatcaaaatctcaacttctatgcagcagcccagctccctgttaaccctttttttattaatccacctgtgtttgtctattaactaagtatttctcttcatcaaaaaatttctctcacactagcagaaatacacaagtag…
Potri.015G136400.1	POPTR_0015s13830	tcttatgttatcaagaatggattcttgcttattagtcggtccaaggccgaaaaactaattttatagtgtttaaaaaatagctaatatcatactaataattattttcagggatataatttgaagaaaaatattgatacagatatagaaaagaaatcacagataaatatatttttatcactaagttatggataataaaggtatgaatgcgatactaaactactaaaaaaatatatttactttcatattaatgataaatagaaaaaatattttttctgaataaattcaaatgcaataaaactcaaatcaaaataaatcaagtttcttattttattttcatcactttaaaaaaaattcataagtaaaaatgaaaacaaactgtaaaaataagatcaacacaac…
Potri.T030300.1	POPTR_0010s01400	cttttcttcctcctatctctctctactgtgttttctctcaatttcaaccttgagagctcttttccaggaactacccactgcctcaccctttttctttctttcttttcttgtaatcccgtcttcctcccccgctatgggtcttcgaggggtcttttataggcgaaagtaggggcaaatgagtctttggcttggcgagatcatcaccattgatctccagaaagacatcccaactgtttatttgtaaacagtacctgttatttgcctgagtttaaagactgaagtaagacactcatctgtccatgctgagttttggttgtttaggcagaggtttttcgatggaatttcaggagccctatgagaaaaatacagaccaggaaaggaatgggagcaaagtaaatg…
Potri.011G149000.1	POPTR_0011s15200	actggaggaagtggcggggacaagggtccaccaaattgggcctcaatgcttccattcataggcctaaattgtataaaatatgtccatccgtcaggaagtgccttcatatttaacacccggtaataccatatgttctgaatcttatcttaaatattcaacaaatccattctaacctggctaacttgtatggtccattacaatctattactttcccggaagagatcacctgggacatgctatgatcagctaccgaaacacagatagtacggccgtacaacgacgataagcaaatgaatggatttggccctcccttcagaaagttgtcggtaattggaatatagaatcaggaaaaggttctcgatgctacattatgatttgataaaaaaaaaaaatgaaggt…
Potri.005G145200.1	POPTR_0005s18870	ccttgtaattttgtcatgtttgccaatcctaattatgacagatatatcattatcgggcaatgtcataaggtggaaaaaatatatttcaagataccatttcttattataaaaacaacaataataaaattttgtttttatcattttatgaatctaaatcaatgtgtttaagggtgccccgataatatccttcagtactactctttcagtcatccagtcaatctctttcaataagcaacatcacctatggtgacaacatttgttttaaaaaattataaacatttataaaacattaatattaatttaataaacaacacatatatattagatcgggtaaactcatggtatgaaaacacattagacacatttatcattaaatataaacaacaatgcactttattt…
Potri.003G182000.3	POPTR_0003s18040	taattcgacctgtttcaaaattaagaaccaatgggcatctagaaataagaataataaggcaaccagaagatcactccaattaaaactataggcgccttggactaacctgagatcgccaacatgcactataaggccttcgtataaatgattttctacacaaggctgtacattgttctgcacaacaaggaagtgtttggtataacaacgagaataataaagcatttattcatctgaaaagtactggtgattttgcttggtattggaaaaggctcccacaactcagaggcttggcttgggacaaaatccaaaatgctgttggtaatggtaaatccaagtctatggtgggattattggtaacgtattggtgtgctaatcaaagaacatggcttcagggttgtt…
