# Supplementary material for: Evolutionary Insight into the Clock-Associated PRR5 Transcriptional Network of Flowering Plants
Source: Sci Rep. 2019 Feb 27;9:2983. doi: 10.1038/s41598-019-39720-2 (PMC6393427; doi:10.1038/s41598-019-39720-2)
Supplement: Supplementary file 3 — Dataset 2 [file 41598_2019_39720_MOESM3_ESM.xlsx]

## Sheet: Sheet1
Supplementary Dataset 2. Upstream sequences of PRR5-target like genes in rice.
ID	2kbp
LOC_Os01g62810	catatatatatgttaataaacctagacatatatgtgtgtttagattcattaatatctatataaatatggacaatgctaaaaagtcttataacctgaaacagaggtagtactaactagatctaaattttaggcttagcacgaatgctcatgtatacatcagtagagagacaggtatggtaacttcttcagccttaagatatcccaaccgtcttcctcgtacgggtaaggtaaggtgtacgtacgtgcgtctatagggatgagaggtaactctgttaatttcaatcattttttaaatatgttggtccaatttttagagatgctcatatgcgtagaacgtgtgtgcatgtttatagagatgagtgtgtacatgtgtgtccgtatataggcctggtttagttc…
LOC_Os03g07360	aaagacattcctaagttgttttaggtttgtcttacctaaaaagatttataacatgtgagtacataacggagggagtaaatttgcttttgatctttttttccccttaaaggattataaatattagcccattatttcctgtaattagtcataccttgggtttaaatgataaagttaggataaataaagcctgacctgaaaatattagcccattatttccagtaattagtcataccttgggtttaaatgataaagttaggataaataaagcctgacctggagattaacagaaagctgagttggagcagactgtcacccactctggcatccacaggagatgtttggcagcttgttgtacagttgaagtggaaaatagtacgctataactggaatatgttcggt…
LOC_Os05g38270	ttgacacctaaggagggccttcgggaagttggagttgttgcgtcgaggcggtcgacgagcttagcaacgatggcccgagttgaattccgtctcttgtgtttcgttctagtatggggttacaagcttttaggctacaaggtttgtcgatttggccaggccttgctttaacgagactggtggtcgcgaagttggagctgcgacgtcggtggggctcgacgtgtggcaacgatgacatgagcctagttgatttgtgctttggcatgggctaggttgctgtcctgaccctagtgttcttgacgaagtcggagtcgcccaagttttgatatgatgacgataacgttgcgtatttgccaatgtttgggaaacttgttttcttttcagcttgttgcatgttcatgt…
LOC_Os01g15900	ttgacacattgattccaccaaatggacgtccttttctcaccaccattttatccgcaacaccacgtggacgagagcaacccagggccccacatgtgcacacaaaaccaacccaaatccatgatttgcttagaccgagagcgagtaacaagtgccacgaataaatgttggaatcccactattttttttcaaaaaatttactcaaaacaaaacttgtggatgggattgtctccagggaaagatctctagccacgtggcctacgagcacgacgggaccattctcatgagctaacggattttgatctgcagctggtttttttagtagagcgtggggacgtggggttcggtattttatactactaaaattattggtgatactaatttttatataaaaaaacaatt…
LOC_Os06g16370	gggtggcggaggagagtgggtgccattggctagggcgccgacgacggttggggtggagcacactgcagcatttcaaaacgttgtaccatactctgcacctcacaatttcgaactaagaacttacattttggctcgtggtactgcaaagcctcttgttgttaggtcagcttccaacgaagacattttgtgcatttaactccacgtgtccatcgaactgtttgaagaaacaagggcatttcttcctttagaatatagtaaaagccaataattctggaagatgtatatgccaggtgtgaaagccaaatatggcatctcagtcacagtccttacctgacgagttaactttagttgtcaccatcttcaacaattcctgggccgtggggcccactcttcagtcac…
LOC_Os04g41560	ttccctcctccgcctcgccgctgtccgagcaggctgccgggaatcacaaggacagcggtggcagggtcttcctttttttttcctaaggccacgggggtcggagcccatgatctcgactgggtccagggcagcgacggccatagtagagtggcactgggctggagctgactgcgggcgggggagagtagagtggccacgtcgatagcgagatggtgttgaccggggcaacgacggcgcgacgccaccagatctggcatcccttgctagatccagccccttctcgtccgaatccggcctcatcggtgcgagaggccggctcccgagttggtggcggtgatcaagtaacggggtgcgtgtaggtaacagggtgaggtaggaagggcgcggcagcgggcacgc…
LOC_Os02g39360	agaaatttgcaaaatagaatgagtactgctatacatccgaccctattattcaacccctatccgaccctgtcgtatctgcaatcaatttacttcatattccctccgtcccaaaaaaaagcaaaccgtggattctcgtgccaatgtttgactgtccgtcttatatgaattttttttataattagtattttcattgttgttagatgataaaacatgattaatactttatgcgtgacttatttttttaatttttttcataattttttcaaataagacggacagtcaaacattggacacggaaactggagtttgtctttttttgggacggagggagtacgagccagctactctccatatgggctagagcaaggagcgggtaagtactggtcggatgcaagtcgt…
LOC_Os05g50930	tggacccctgaaactgtaccatttcatcatcgtcgtcgctgtggttctgtccttgctctcccagctgccgtcgttccactccctgcgttacatcaacctcggctcgctcctcctcagcttcggctacaccatccttgtctcagctgcctgcatccgagcaggtaatcgcctgccatttatttacttgacattcagattcagagttgagtgtgtattagagtgtaatctcgtactgacaagtgacactgtgacagcaagaaacgacaggattgacatgacacgacaccatgttaacctcatctcttgtgactgaatttttgttgtaacaattagcgatgttgttcttgtctgacaggtgctttgagcgatgtcccggagaaggattactccctgagctca…
LOC_Os02g46030	cacgccgccggagccgccactcgatgcctccgtcgtcgacgtcccgtgcccaccgccgccgtcgacgtcccgcgcgatgcgaggatggatgcggggaggtggtggaggacggcgacgaggagctctgatcccggcgatgcggatggatccgaagccgtagccggcctgtagaccaccgtgcccccgctcaatctcgtcggcgtcggcgctgccgtcctctctcgcgtcatctctagcccgccgccgcttcagctctcgtcgaccgccaccaatccggcccacgccccccgctgccagctccagcccaccgccgctcgctccccgcaaacgcccgaagtggagagggagaacagaaagaaagaagggaggaggaggggaggtccgggaggaagaagaaag…
LOC_Os07g48570	tgcatgcgtggatcagtggaggcagaaagaaactgaagaaaagaaataaaataataagagatgtgagatcaccagcgtatgcatcatgtcggccagcatgcatggtgctgctgctaagctaaggtagctggaaatacttacggagtacctttttttttttttctcttcagccattcatttgttcattcatagcgttatccatgaaagacctggcactatctatctgtccatggtttccctaacatgggccaattttgccgcgatatccactcttgcagctttgatttgttatactgtattttacttttacttgtttttcacgaaagtgaggcagaagttctgtaaatatattttcttagaaagaaagtctttttttttcagaggtaaagaaagaaagtt…
LOC_Os07g46520	acgagccggccggcacgcgaggcgagcgtacgtcccgtgcgcgagcgcgcggctaaaccgctaaagaacccgggaattcgatcggaatggcgttaacgtacgtgctaacgtgtcgggtacgtacgtgacatcgcggcggctggcgtggcgtaacttgatcgatcgggatgccatgccgttcaacccaagcgtcgagaaatattctgcatgggcactaacgtggccaaaacccccaaaacccaatccaatctcctctcgcggaaactggtgcgtgattgttcgatcgattgatgatcacgtatattattgttcctgatgaattaataattaatcaggaaaataactccaaagttttagtgctgctgtgtgataaccagatttattgccccgtgcattaga…
LOC_Os03g27019	taaaaatgtagctgaccatccgccctcctccctcatgtcacgtgagcagtgcacccctcctgtaaaaaaagaaaaataaaggagagtatgcggtttggttaagaaaaccccttggctttcttggttttctactagggcaatttttgagggatagttttctttggggatgtgttaggtaggactgtaggagaatgaatgcagtcttacagtagtagaaagagcacaataccaatgttcttcactaaaccgtgtcaatccgtatcctatctccaatgtaatgatagttaatgataattttatagaattattttacctaaatccttactactttcataaaagaaaaaccttagaagtgattcaaaatatggtaatgtgctaaaaccaaccttaatcaaccct…
LOC_Os08g06110	catttccatttcagtattgattattgaaccatgattttttagtcgaaaattagttaagggccaaaggcatgtattataggaagtggcactgttcagataaaccattacaaattcctttcccactgctgccttgcaatccatcttttttttttcgaggaaccgacggcaggagtttctcctgccggaatatatagaagaagaggaattggcccagttaataagggaaaccgggcccaaaaaccgaaccttgcaatccatctttattgtggccttacaatttgttgtccatttcattgatgaatttcttctgtgccaagaccaacctagaagcaaagtggcaatcttgtaccattgtattctttttcatcgtggaactcacccatattacagtgagatggt…
LOC_Os10g38030	tggcaaactacaatgacccggaggcccacatgaacacaacggagggggcgtatcagagaagaaggcccgagacacaccatttattttgggtgggctgcatcaggcattcatcagaattgcagcctctaaaaacaagaattccaagtgaatagcacaatatcttcttctcgaacagaaaagtgaattatatattgtgccttctcaaccgtttccctgtgacgacgtactaaaaccaaatggaaatgtcaagtgcaataattagggactatacagtacggagacacgcatacggcttccaaaaaacttccaaactcttaagtcagagagctgacaaatttgccttcgggacccattgatcactagtgagcattaaatttcatttctataacaatagtatct…
LOC_Os04g43070	ggtcaatgcgaagctgttagcccatgggattctgaatttcgtattgccgccaaattaacatgtcaaatgtcactgaaactcataaactaggggggcacacaacggtatgaaaacatgcttggctgcttgcaggaatgtatcacattacaggcatagaatagtagaaaatactttcccttgtagaaatattctccttgttttcttttcctgctcacatggcacactaatctaatcttgtcaggatgaacagctagaacagaaactgatagaagataactctggcgaatgggagtggaggacaacatcaagcggaactcagatatcgctttaatctatccaagaagcaggtagatcagatgctatcgcgttacgtctcacccgatttcttaaaacagaaac…
LOC_Os01g01160	agtcaccctcaggaatcaaatgggcacaaaaaaaatatacaggttcgagcatatacaaattcgggttgtgcggatgcgtaacatcttacgcctgtgtgtatatggaccatacgtgatcaaaacaagattacaatgagatatggatcttgtgtgagctctaatctccaaggagtcaaaccatttatccgttaacatggatcctccttttatagactaaggaaagtccatagcgccaacaaaaatatagaagcggtttccgtgccaaagagttgggtatgcttggacttgttgatgtcccctacgacaagctggttggatgttacaactttgctctccagttgacacttagcgtaggagccaggtgatctctacccattcaccatggggcccaccagtcgg…
LOC_Os04g42020	acaaaaaaaaagccatttgacaatcaaagaaatatgtattagctagaggctaaacgatgggattgtataatctacataaaaaaaaaagaaaaacgattcaaacctaatttcaggttaacatatgagtacttgtagctttagaaaagacaagatgaaaatgctatatgtttgtttgggttcccgatttttggtttacatttgagttagagcaagcagagaaaaaaaagaacttcgtctagtgcaaccattttgagcttaaccgctaaaaatacaaaattaagcacgaagtacccgtacgaagcaccatcactccgaccaatctacatggtttcatttcaaccaaggcatcacaaaaagcaaccttccaaacgatacacatgccaacatgttcagttcata…
LOC_Os03g09250	cgtgactacacagctaaaaaaaaaggaaaaaacaatcgatgattaaatagatttatagagagttacttttgaacaatgcaaaagttactaccaattaacattgaagttacttttcaaaattgttaaacttacatgtgttgatccgtgctgattaaattttatttctagataaatttatattgttattcctacaacgaatttacttataatgtattgacaaagttacttccgttttgttttaagtgttaaattagttttagactatattgaatttacttttatatgtctaagaagtaatttagtcaaatctaaaagtaacttatatatattataaaagtaacgttcatatgtaataaaagtaatttacaaatataaatattttttcatcgtaatataatc…
LOC_Os04g42090	gtaaatcacagtttaagggctacatatatgcacctgatcaggtaagttcagggttaatttcctataaccaattatacccatatatagatttataacacaactacattcccaataattgaatgattacactccattgtgaatctgacaatttctgttttcataaataacattaagttataagtttactgctaataaatccaatctaatagcatatatagcatcaaatttaatctagcacagttcacaccattcaaacattattgtatttatgtaatcgcaggaaagatcaaacaccattcaaacaatcctgtattcctctaatcaatagcaaatacttcagacctgtctttctctattctatggcagctagcaaatcctgaagaccttaaactacgacgg…
LOC_Os12g41650	ataaagaggctgtgagaatatgattggatcactgtgtgtattatcatgtgaaagataactggttatagatgtataggtacttgtccaattggaatatgagtgacacttatgggttgtttggagggtttttttttactccttttcctctaagaatttaacctttttatcccatttttgccactaagctgaaaaccaatttcacttttgttagtcagctgtaccagccccagtggcaaaaatagcaacagtgagatatgatcattgcttagtgacaaaaaacataaagccatcccataatgtattattccgattaccccctccgtctcagaatatagcaacctagaaccggatgggatgtatcctagtactacgaatatgggcatgccccctgtctagatt…
LOC_Os06g19444	aaatttataataaatcatactctaatgatccgtaccattttcctggtcacgaatagctctagcccaactacacattcgaactgggcctttaagtcgagtcataatagtttggtttatttcagttttgatattttttatatcttaacaaacttatacatatcaaataattagttttgagcccttagactaagaatcagcacgacacaaatttacaggtatttcggtggtgtttaaatctcctaaagatgaagataaagattaagtgtttcatgtaaaataaggtggtaataatgtgtgattaattgagttttaattattacacacttgaaaaatagattaatatgatattttagaacaactttcatataagttttcgtacgaaacacgccgtttagccgt…
LOC_Os03g06520	acgtggactaataacaaaacaaattacagattccgcctgtaaactgcgagatgaatttattaagcctaattaagtcgtcattagcaaatgtttactttagcatcacattgtcaaatcatggcgtaattaagtttaaaatatttgtttcgcaatttacatacaaactgtacaattggttttttttttccacatttaatactttcatgtatatgttcaaatatttgatgtgacgtttttggccaaaattttttaagaatctaaacaaggcctggccgatgaacaaatcttctagggcctcaattattaggtttctgggcccgatgcacgtgcactcatgcagggtggtcaatgattcgattaagacgtcgatcggtcgctggggctaatctccaatctctt…
LOC_Os12g43720	cgccttccccggcggcggcggtggcggcgggaattttttttttgtgagaatgaaaaatgggccccgcatatatatttttattttagtgccacataagtgccacgtcaatgccacgtggcacaaagaccgagtcaacactgccacatatgcgccacgtcagcaaaaccaccctctaaaaccaccgagagagttaaattgcactggttttgtaagttcgggggtcaagatttctggtattgcgattgagggatacgatttagatttggtggtcagttgagggagtcaaagtgatcttattccgagtttaaaacaccgaccctcgtcgaccctattacgattcagattttgagaacaaagagttaggctgatcctaacaattagccactcagacaacacaaa…
LOC_Os06g01670	attcagaagacccaaatgtttcatcgttcattgcgtcaatatctttccgtggaaaaggcgcagcctggtaacagcgttaaatttcatcatcagaaactaatgtgcaaaaggttgatgatcctgatccacacaggagaggaaggaaagaaacatgtgtagaaccttgggacgaggtggttggtagcgttcagatgtcctgtttggctgatacgtattcccacgatccttggatgccacttgccctccatatccaggtggtctagggagaacgccacttcccagcaggccatcatgctcttgattctgccaattgcgcctgtattggttcccattacgcctatctgcattgagagcgttattaaaaccacagatgtagaaagtgaagaagtcagcatgcct…
LOC_Os02g53140	actgaaatcggtcatcgaatcagtcctgaactcttgactcctttataaactgaaccccagtcctcgttaagtatgggttagtgctggcagtgtgttgccctagcctgaggtctctgatatggcaacttgtcgcgtgatcagtgatcgtctctgtctagctgacatctctcctggatgaaatcaatccaaaaaaaaagaaggctttgatcagatagattagggttcacacttcacaactctgacgtttcaacgcagcgcgaaagcaaattctgttggaatttttgaatcgtttcagaatttttcaaatttgaattgaaaatttatgaagaatattttaaaaataacttgtaaatagtcctacatttgtagtaaatacatgcatatgaaatgtcaaaaaat…
LOC_Os08g08120	ccttcctcgctcgccgcctctctcccctcttgctagcctcatgtccacggcttccaccagtcttcttccttttccttttttcttctttttttaatttctttcttcccaccatctacgactgctagcagcctactcctttcattccaataaatataaatacgtagtactacaacttaacacgtaataaaatatcttagaactattattttagtcataacggttcgaattcatagtcgtaagatatatcacatatatacttattatgcttatattgaaatgaaagagtaatacattcgtcataaaatatatcaatgaaattagtactcatcagtaaactagatgcacacaacacttaaaagagttgtttttttttatttatttattgtgaaaacaggaacg…
LOC_Os01g14410	atactacgggcgaacgcgtcggagattttcacgtcgttcgtgatggtttgcctacgatactggctgtatctgcacgttttctatatccttggcaacggttcacagagatggttcaattcattatagccgttctagttgagaattatcaatgttatgctcaaaagtacactttaacattaatataatataatgtatttgtctttttttctaagtatgcaacattgttttgttttagtcactataaaaatgatttttgcggacgcacaccctattttgttacatgcgggctaaaagaacatctacatgtaaaaatattttggatgttgtttggttcagacacgtatagaaaaatcgtttttcgtaaacaggcctctcaaagcaatgcaaaaatattgacga…
LOC_Os02g45670	ggccggtggggccgcatgtggcggcgggcaggcggcgggcggccggtggggccgcaggcggcggcggcaggcgtcaggcaggcgttgttttcttttcttttctttttttgataatttgtggttgactgagatgtataattttgtgattcattgtacggatctaagatgtataatctgtgatgtatttgatttgtgtgtaatttttttaggatttgtgatgtatttgatttgtatgtataagtaactttaagatttgtgatgtggatttgggatgttactttgattttgtgatgtggatttgggatgctattttgatttggtgatttggggtttgatttagggatatgcatgccactcgatacgagagaaaataagaaagagaaaaaaagaaaaggggac…
LOC_Os09g17750	actaggctacaggccctttcgcgaatccacctcatctttctctttttcctatccacaacaacccaaaaaggacaataataaaataaaagtatcggcaacaaaaaaagaaagaagaaaaatcccacagtgagaggtagagaaagatcgtagtattcatgtgttttttggcatgagagataaaattgtcatatttcttaagaaatgctgtaaaagggtgtggtttgtatgctaatgataaagagcaagtgtgttaaattgattagtcgtatggagctaacctagattttgagggaataatattttccttttagtgatcatcccaccttatctgtcccgaatcaaacgccataaaaaaattcatccttacctaaataccccattggttgctctaataaacca…
LOC_Os03g12700	tcttctttcaatattgtttaattttaattctgaatttcaattatttttaatttttttttctacttgaactcttcttttcttttttgctaattttggattttattttattttttattttgaatattaattaatctcgtatcgagttattatatggactcttctttcaatagtgcttatttttaatcccgaatttcagttatttttaaattgtatttctacttagactctcattttgtttttcttcgattaatgtgggaatttctagtccccacaacgaacatggtgtctcctttgaaagagataataaaatatgaatagtattttatgtttgacttatttttttaatattttttgaaaactcatgtttgcgcttaaaataggatgatcaaagttggacac…
LOC_Os04g49450	agagcatagagatgggtgacaagaaagagggaggagagagagatgcgttgccggcaggggtaggagagaattaatatctgtagttttttttgttgggatacgcactgtgggatagagaatcttcattcagttacttcgggttttgaagaacctacttaactgtggcctcaattaaaagacgagtgtccatatgagtgtcttcagtcagtgttgacactctatttatgtcttccattatacatgcatgccctaaaaggagtgggtactactccagttgattaccatcagatgacacatgaacatcaggatcagccgggagtgcacgtgattgtgccaccatgggtccatggctgttttggacacattgcgtgtgacgacgcccctcaatcatctcaaacc…
LOC_Os06g51260	aactagtgtagtagcttttgtgtgcaatacagtcagcaacttggtcatgctcctgtccactaatttctttcaaggaaagccatccgggccgtcgttatttccctgtttaatactactactaagaaggaatactgaaagcaacgcaatataatgtaggccacacatgtatatgttgatttttttttgcattgccccatggaattaatatgtctgacgtgcactcaactctcctgcccattatagtcacctttgttaccagtagcttcatttgctaagaaaatactccagtgttgattcatatgcttagtaaaatttttatttttcttaaaattaaaaagttgaccttggtggttatgccttcctctccaaactcaactagtggtgacataacatttgact…
LOC_Os01g10890	ggcatacaagatactacaaactgtctcctaaagaaggcaaaagcacttgacaccaatatttgaagtttttaaatttctgaataaccagcatacactagtatttgcatgctgctcacgactgtttcaccaataccaataatgctaatccagtgtctggcaaattccctaaccaatgcatggctccggctttcttacctgtctttgttgctcatggaaatcaggtacaattattcagaaagctacgtggttccatcacaaaattcatgttaattttgagaaatttcagatttttggatgtctgagttcaggtacaacttgtgacagatcatataaaccgcatgtttgccacatggaacgaccctgacgtataactgtaacagattaatgatttagttttgt…
LOC_Os02g39710	tgtaggaagactcctataacaaatatattaacaatttacaatgtacagggcgagattacgagttttgtagccattgaataatatgaggggaaaaaactctcttttccccagtatttcattattgacatgtattttgttgtttatgccttttaagtggctaggcttcctcctcacacacactgggttgcttcaaaagctcaacctctcacacaagatgccattgacgaccaaatcctaccgaggacttggttgcagtggattagatcatagtcacttcaagtgccggaaatgctgaactcaccaattcgtatagaccccaaacaagtagcgaccctatattccaatacgcacaccaaagtctaattacaagttgcacaagtataacagtactccatatac…
LOC_Os06g45840	acatcagcaatttcagcagtgagctcacagcaaaatgttgctacgtgcagtctgaccataaggtatattcaggatttcaggtgattcagaaatcgctgagtcatcagtggacatgaacgctttcagaccgatcgagctgtgctatcaaccgcattgattttgtgtggggagaagaagcttcaggcttaattttgcctgaaactttctggcactgtctagcaacaacaggagtgccactgaaactttctgccattccgctgtgttcaaagtagtactgttcatgcaacaaccaagaaaagtttctgatggtgcacatgcctgaggccctgtgtagtttctagaaagtttttcccaaaaaaatcacattgaatctttaaacaaatgcatgaagcattatat…
LOC_Os09g23150	aagtaatttgtgattttttattaaaatataatcatgtgagatcttgttgtaaagatttaattgttacgaacacaatggtgtaatcggattgtaaatcggatgagtaatttaagagaaaattttatttgaagcatagatgataggaatatttgttctacttgcttgatcaattagtactatagtaaagtaagattcttcaagacatatctggacaacagctgattggatgataggctatgactaaattgagagcgctctcgatttagattttacgtgtatatatatatatatatatatatatatatatatatatatatatatgtgtgtgtgtgtgtgtgtgtgttcttagcgatttaaaagcaaatgctgaaaaataaactttgataagaaaacctcaaa…
LOC_Os07g22930	ctattttacctctcttgtcttctctctggtcgaattacatccctcaaacataaaactgggtataacacctcccctaactttaaaaaccggtacaaattgacttctttagtggtttgggaagcggtttttttgctgacgtggcaggtcgacttggtacaagtgtgctgacgtggcagcccagacattgaaggaactaaaaatagaagtggctcccacatgtaagtaataaaggtaaaaataaaaaaaggtgaagcctatttgtcagcccacttctccatctcttcttcccctcttctatttctttctcgagtagctgctgctgctgctgcgttgtgcatacacggaggccgattcgaccacgtgcggcggctgggcggtggtctcaggttgcagcgatga…
LOC_Os04g51410	tgtagccgtaaggacacgtttgaccgatcatcttatttaaaaattttatgaaaaaattgaaaaaaaatagtcacacaataagtaatattcatattttatcatctaataacaataaaaatactaattataattttttttcaaataagatgaacagtcaagacataaatagtacataactacatttattttaggacgggggagtagattgctagtactaccatgtcgacctttttttttggttgagatgaactgcctctgccataggttgttttgaccgtttgtacccattttgtacattggttttagagaaatcacgttctcaatgccgatgcatgaactgtgaagggagaagcgtacagacgaaagagctaaaccctttgttataaaatataataaatt…
LOC_Os03g10860	atgtatatggggtgatgttctggtattactagtactctgcaactaaacacatgcagatataggcttggtgaactgcaccaactaaccagtacccataaaaccatctaattaacgaactcaacgggtaaagtcagtctaatctcacgttccgagacttgttggtagatctgactactgctttagccactcatatgggatatgtgttttccctttttgaagtaggagtacgtagaaaacttcgtttccagcatgtggatggagttctagaaaaaaaataaacatgtggatggaacgggagccagtagacagtagacagaattagaccaactagcccttgcatttctatacggtcaatcttattgttcctttccaagttccctccattgagtttggagtttt…
LOC_Os11g02610	agggatcgggaggatcgccatgctcgggggagcgcagggaggagcggagaggaggaagacgaagaagagctctcattcgcagtctcagtggtcgtcggatggtggcgggaagatgagcaacaggcggaggcacaaggcatcatctgtcacatacgctgcttcctgaatcatcaagctgctgtgttctcgttgctgcatgcattttacagggaagagatggtgttataaaccgcagggaaaatgtaaaattctacagctaggtgaagagattaaagtgtaacactcctttattagataagctaatctagttctaatgtacaagtagtagcattttcattttgggtgtagccttttcttggtcacggattggcggcctcctgcgctgatggaacgagggga…
LOC_Os11g07930	gctgtgcttgtctgaagaaacaatgcagggataatggggtgccctttcaagctatccaaggatgggattgagctgcagttcgcaacgaatcatgtcggtaagaatgacgcgtgaacactagttcgttgcaagtttgttacttattttttgagcatatgctgaattttacttacaagtacaggtcatttcttgcttacaaatcttctgctcgacaagatgaaatcgacggctaggaagaccggcgtgcagggcaggatcgtgaacgtatcgtctattgcgcacaagagaagtgatggttcttgctttgatctgaacaagctaaacgataagtctaggtcagcaatgtgttcatttttattgttaccgcgtacattatcacaatgtaagtatctaaaagta…
LOC_Os09g38030	acatgtgtataagtgaatcaaacatcgccctcacgccaatttcactacaaaattcctacgacactctttggcatgcaacgtgtagccttcaaagaaatatccatcggtatcactcgacatcgtccattgttttttctatccaaagagaatttattcgaagtgttggtaagatagctacctacttcattcaaccatcatggatccaacataaaaggtgaccaagataatatcactttttttgaaacctaagataatatgactctccattgcacaaaagaaatgcacgattaattccttccaattttgaacatgacacttgtgctcagctgtactggtgtatcaacaaactcacatgtaatgatcatggtagcatcacagaaaaggagactccgatctttc…
LOC_Os08g36860	tttcatgaaaaaaaatcctaactactatcgttattatctcaaactataattatctaagagattaagactaatagaattagtctaactacccgaaaaacagcgccagggacgcgcacctgcctctccgccacggctgccgcctccggtcgccatccgcctctttgccgcttgccgtttgccttcttgatggtgagcatggcgagggaccatggcaccactccacctcaccggcgttcacctccgcagcgtcgacttcgctgccgctgctgtgtttttcacaaggccggggagaagagagagagaggatagggaaagaggtagagagaggtgagggggagagatctgataagtggcccccttgattttaattattttttttctgactagaccgccacgtaa…
LOC_Os07g05880	ttggagccgacggtgagatgcgtcttgggttcggcggctgatggacctagcagcctgtcgtttttcttgcggtgagcatgctgggattggaacagatttggagatttgttttgttttgcatgatcagcggcatcgttttcaatcttttatttgatttgttgattgtggaattgcattgtgaggccagcatatctgaatcgatgcttgaatatgtaattgcggacttgcatcactaggcatatgcgaatcgcttttaatatgaatttcttttattttacattagagaatattttctctggcggtcctctttagggaagcacttgcgaaaattaatttttgcatacgattttcttaaaccatgtactcgattctcttaagccatgcacttgcataaatagc…
LOC_Os06g04200	gccggagggccgttcgacggcaccgagatgaacctggcgagggtgtttggcacagcgctcgtcggctggcgctggaggcaccactgggtgtactagctcggccccttcatcggcgccagcctcgccgagcttctctacgagtacctcgacatcccgtccgccgacgccaccccgcacggcggcgcgcaccagccgctggcaccggaggactactagatccgctgccgccccgaatcgcccgtgccaccgtcgcaggagaagagatgtgagagagagttgaagagatgggagatgaggggagaggacaggaagaagaggggtgggaatgatacgtggggcccacgtgggccccaccattttttattaatttctgggtgaaacttacaagtgggtcccatg…
LOC_Os02g40730	ataatactacctccgttttttaatatatgacgccgttgactttttctcacgtgtttgatcattcgtcttattcaaaaattttatacaaatatataagatataagtcacacttaaagtattataagtgataaaacaactcataacaaaataaattataattacgtaaatttttttgaataaaataaatgatcaaacatgtgagaaaaagtcaacagcgtcatctattaaaaaacagagggagtacatgttcaacagggacgcggtttttctacacctaggtgcagctgcacctagggcgtctgccgcccgatcgattaagcgattcgtgatgatttctcaggtttctcacatatagcaggtgggtatcgtgtacgtccgaatcttgaggcgcatctagcg…
LOC_Os02g02560	aatgtgatgaatatgtctcaggctgatcaaggtgctttgtggcaatcagtaatgaaaggtgtgctcttcagaaagaacacttgaatactagccatgcttaataagttcattatgaaatggttgtttgtaaattagtacatatcaagcactctgactaatattgcctactatttgagtgtggtgcattctctgaatactgtatcttcatcatttaaccagaattgtgttattttgatattaggtaacttagatgggtatatgaatatctccaccaggcttaagcttggaccattcgaagaggattgcttagtacgaacttcctcagtagagggtcaacaaggttctgatgagcctgaatctcctggatctggcaaaccatgtatgcttttctgcattgaa…
LOC_Os03g26870	ttatgtatttcataccatggtacccggtacccccatatgagtgtcatatatatatatatatatatatatatataccggtgtttatctatctatagataaacaaacacgtacctacgaacgtatgcaaagtccctgtcatccaaataagttgaaacgaagaacagtgtctggtccaaccgaccaaattaaattatactcctactagtagaggtggagttggtcggtccggtcggcatttcgcattcgtccggaacgatcgatcgatgggcggatggatcgtgacgtacgcgcgcgaatccaaattccaccgtggaggatgaatcgatcggtgtcgttgaagcagccaggtggctacgggaggttaattaatttgagtgacggacggacggacggccggcg…
LOC_Os04g31330	aacacgcacgtacttttcattgtaaactgtagcatcacggtcctaccaatattctactcctaatcacgaaatctaccaatattctaactcctaatcacgaaatccaggatctgaaactctgaatccagcaacaataatgaaatctcaagctctgaactctgaagcagatgtggagaaaagccagctcgatgtgtgtacgtactcctatgtaggagtatcaaatgtatgattgattgaagccgtgttctttgttcttatcctcttctttcgatggagtgcatattcggacattcagtttgatgtcacgggtgggcctctttttcgctttggaattgcatcaaccagctcagaatctgaacgaaacatgccaagaagaagcaggcgcatattacaaatgga…
LOC_Os05g26820	gggacacgaaggaggacgaggtcggcatccgtgctgatcaccgtgggcgccacaaacttatctaagggattgggatccagatccaccagaccagggcagtcgacggagaggtgcgagaggcttggcggggtggcggcgcacaaggtcaccgagattggcaggccggtgctcgtcgtggaagtggcggtggtggcgtcaggccggtggtcatcgtcggcgacgtggccccagagctcgagcaggacgacgcttgggatattgtcctggtggcggcggcccttgccctcgccgcttccgcttgccatggagccagcggtggccaatcgcggcggatttttggcggaataatttagattaggaaatttattctccccggggacacaactagggggacgaatt…
LOC_Os08g43490	ctaaaaaaatcatattgatccatttttgaaaaaaaaataactaataattaattaatcatgtgctgatgtactgttccgttttccgtgcgggacatgtattcacaatttaggaaacgatgtgggtgcgggagcggcggtcccgtgcatccaatatgcgggagcgctctagctcggcgggtccgcaccgtgacgcaaacaacccgtggtgccgttcgcctatcctgcgggaccggtgcggtatcgcatccccggcctgcgggaccggcgctctcacgcaaccatcatgtggattgggtatatttttgcaaattaatctcagacatgtatataaatgcaaaatatgaaaaataaaagtatattttcaattttttttctataagttccatactttgatgtttg…
LOC_Os03g56420	attttgaccgtttttctccccacctatttatcaatctgatgggggtaatgacaacgactcatcgaacaatcagtagacaggccagatgtcagattgatacgttagatttgcagccttaccaatgtgaggttcagagtgtctcggattaattcttgcctcgatcaaattatttttgtggaggatattttcaaggactctgataaacatctacctcttctttagctacgtacggagtacatccttattggtgtagggatcgggttttaatccattattgaaaaaaaggaaaacatctacctcatctgatttctcgggtagaaggcgtatagagatatcttgaagttcttgaagcggataagggatagcgtatgtaagaccaatcaaatagcaagaaaatga…
LOC_Os06g44500	tcttcaccagtgctacaaacaccccaagtacatttaaagtagttctattttacgacaagaattgaacactttaaggacatgttattttctttcttttccaactctcgctcgttttccaaaccgctaaacgatatttttttaaaaaagttctacaggaaagctatttttaaaaaaaatcatattaattaattttaaaagtttttaagctaatacttaattaattatgcgttaatccatcactccatttttccttccaagagtgaaggttctcaatcatcaccttagaacaccgcctaataagtgaaagacggagggaggaccagtgtttccttttctttttctttttttttagaacaaaggaccaatgtttcgatgagttttatattggctacgatgtaa…
LOC_Os08g38880	ctaaaagggatgacgatccgtatcgcggaggctctgcccccgcacccccgggcgtccctaggtgcatagcccaatgggctagcttcaacctacgctccactacggtagaagctggcctttattaagtgtaactgaatttagatcacaactcaacgtatgccctggctagcttcttcatcacttcaggcttctggaaacgtcacatgctttcttcccaccagagaaaattaagcagtgatagctgcaggatattactccgtaacgtactggccagtagaaaagtctccatagtgcctgaattttcagtgcacatttgttagcatctgcatctctcagcaaattaaagtctatctgtgtgagagagatgaaactgcccatgcttttctttccatccaatta…
LOC_Os01g72210	ctattgtcatgagacctgaaaatattaggtgtgggcatgctaacttcacatgcttggcaagctcgacgcatctggagggatcaataccagattttgctgaataaatgaaaatatttccttgttaaattcattgctaccatgaaagtcagatacaatacattacactgcactttctgatgtaatggtatgactgtaatgatgtcagattagtttaaccgatgatgactttaaacatgtcaaatgatatgccagaaaactaaaactatgctattagatcaagctaaacaggaaatgagattccataggtcttcaagatagggattttcaagattttcgttttttttttctgtactcacattcttctccactagtgtttacttgtaccaaaactttcaaagg…
LOC_Os05g20020	ggctggcggcggtggtggctgtggcgctggcggtggcggctgtcgacggtggtgcaaggccatcatccggggctgacggtgagtcgtcgtcgacagcggcatgcggaggcggggaaggaggagtccgggtgcgggcgcgccgtcgagaactgtgggcggtggccttggccgaatttctgaagcgacaatgttgttgatcgacgaagatccttcttgtgcggattggtggtgtgggtttggacagggaatcgcgggcgaaagccttgccgagccgtttggccggctgacgacggcgacgacgtttggcgtcgttccccttcttggaggcgtcgttttagattacccctctcctttcctaaccatattctccgggtgaaaaccttgcttcgttccgaacga…
LOC_Os03g51010	aagaataaatcaatgcatgatgtttattaattaacatactactcactatgtagtactaacaactgtttaaggagggggatcagggtcactcaatataatcaggtgtttgattttggcctcaacatatctctcatgaaaaagattcgcttgagaagaatcaggaccgtttcatgtaattggtggctgattttggtctttacagtcgctgttaactgtgtatatgaaaagatccgttccccgacagtgtgatgcacgtgcatatgcgtgttttgaaaaaaaaaacacttacaacaaaaatgcatttgtccattaggtcagaacctgtcgacaatagaaccctataataacttagttaattttaatatatgtgtatgttttatgaaaaatattcataaaaat…
LOC_Os04g42095	cggaggaacaagacaaagggcaagtggtgaaaggaatcatggaccagaaggatgatcattgccatacggttgaaaaacgccggagatatatatatcgtcagattatctatccacccccatccatattctttgggtttttaaattacacggcctcggagaaagaaattaaggtccgaagttaaaaaagagtgagaaaaaaaaggatcgcattttcttttgtgagagctacgaggatccacccatgcaggaaaacccgatctgatctgcagatatatgttctggtgatcaacagttcaacacatggagcgatctcatgcacgcccacacaaattcgtgtggttttgggcaaacgcagccgtgagctttttttttttttttccctgaagctcctgtgtgtca…
LOC_Os03g20120	gggaaaacatcattatctgatttctactttagagagaaaccttgtacgtgctcggacgtcgggacgtgagctctctctctctctctcgcgagaagcaacgaagaagattcattcagcggccacgtgtaaaaacaggagcctcgagaaaaatatgctgggacccaccttcccacagcgtcctggccatccactcgcgtcctcctgaagctaccaacgccgtagcgccatcctgaagctacctacgcccgttgctggacgtcgttagacgagaatcagacggctgtgattgcttcttctgactcgaagggacgagaatccgacggctgtgattgctcttcattctcgcagagtcgcagttcgatgtccaggaataagttttttttatttttaaataagtcc…
LOC_Os07g08160	ctggcgttcagcgggccggcgccggagcggatcaacgggcggctggcgatggtggggttcgtgtcggcgctcgccgtggaggcgtcgcgcggcggcgggctcctggagcaggccggcagcgggggcgggctcgcgtggttcgccgccaccgccgccgtgctctccgcggcgtcgctggtgccgctgctccgcggcgagagcgcggaggcgaggagcggcggcgtgatgagcgccgacgctgagctctggaacggccgcttcgccatgctcggcctcgtcgcgctcgccttcaccgagttcctcaccggctcgccgctcgtcaacgtctaattaatcaattaaattaaattaaattaattaagctgcactgtacacgtgtacgtacaatacattcatgta…
LOC_Os12g02530	gcggagaggaggaggaagacgaagacgaagaagagctctcactcgcagtctcagtggtcgtcggatggtggcgggaagacgatgatgatgagcagcaggcggaggcacaaggcgtcatctgtcacctacgctgctgcctcctgaatcatcatcaaactgcatgcttgctcttgttactgcatgaatgcattttacaaggaaaagatgggcagggaaaatgtaaaattctacagctaggtgaagagattaaagtgttaacactcctttattagataagctaatctagttctattgtacaagtagtaacattttcattttgggtgtggctttttcttggtcattgcggcctcctgcgctaatggaaggaggcaaattttgcaaaagaacactacaaatcca…
LOC_Os02g57460	cttcaaagtccccgaactgaaagatgcatctgctcactgtcgcaaataaaattcagagatcgacaaaacatcccaagctaagctggaggaagctgatcaggagatggcagaaactctgtccaatataagcaaccaccaatcagtagcttggcgaatgcttcatcttcacatagcacaagctgccatgtagtcttctctgcgatccatgcaaggcagatgcaaggcagcggcggcaatggcagaagttgatctcagtggagaggaagacgacggcaagattgcccggcaaaggccctatttagtttccaacttttttcttcgaacttctaacttttccgtcacatcgaactttcatacacacaaacttctaacttttctatcacatcgttctaatttttt…
LOC_Os10g22450	ttatgcattgcaagcatagctagtcttcatatattgggtaatattgacgatcgaaattggtcgataacgaccgtcaacagccgcgcggggatgcgtgatgccgcgatttggatgcgttgctccgccgccggctcgcagttgcgtgatgttgtgccacgatctatctgtctcgctctagggctagccacgatttgggttgggttgggaacttggggacgacttatggactattgattctatgtgcctttttaacttcggaattccgaaaaaaattttggaatttttcgtaccgattccgagttccaacggaaaccgctaatatcatatttgattctgtttctgaggaaatattttcgttttcgattccgtttccgagaaattccgaccggctgattccgt…
LOC_Os01g52130	aataattattaacaaccatatatcaccgcgtgcaacgatattattgtagagaatctcttaccttatactccctccatcccaaaatatttgacaccgttgacttttttaaatatatttgaccgttcatcttattcaaaaaatttaagtaattattaatttttttttctatcatttgattcattgttaaatatacttttatgtatacatatagttttacttatttcacaaaagtttttttaataagataaatggtcaaacatgtttaaaaaaatcaacggcgtcaaacatttagggaacgagagagtagatagatagacggtatattttggaagtactttttctttttttggtgagaagtctatgcgtataaatttgatgcatgtgacaaaaatcattccc…
LOC_Os04g48350	ttctatgtcaatcatctactagaagttagtagaagcttagaattctacaaagggcttctagaatttcaagcacgggtagttttgacctataggagtgtagtagccaagtaggagtattctctgtttttcagctggtcagccttcagttctcgtggagaaaatcctcttggacttaaaaagtccaaatcgaagatatgccagcaacaatggtggcaaacgctgcgttttatacggacgggtcccatccattggcagcgacgcagcgcgcatgcgcgcaacccatccagaccagaataccgcgagcccgtccagaatacggcaagagcccatccagaataccgcgagaaaccagcttgcgagatgcgaagtactaactgccaaaccaacggtctattcccc…
LOC_Os02g24700	tcaacgccagtcacatgcaacagcagcagacagcaactttcccaggccgcacatgatagtaccactctcttgtacccgcatctgcacctctaaatcctaagctctctctctctctctctctctctctctctctctctctcgcaacgagctacaggcgtgtacgtgttgtacgtatacttgtacgtaactaggtatagcaggacacaacaactgaagactttgctaacagtactgactcttcagattataagaaagctacctctcgatctgcaggggtatccaatcgaaacagtactactgactcttcaggtgataatcaaagaacctaagcattcatgggctcagtctccaagattaagtgatagaaatctgaggtttagctaggcaaagtcttctaat…
LOC_Os03g46100	ttgcagcttttaatcactttttagaaaaagtttttaatcactcgtcatcgatgtgatctcttgctctaattgcatcttctccgtaggattagcacttccatgcttcttgttttgtctgttcaattagccaagaaacgagtcagtataccttcaagatgcatgcagatttaaaatcggcactgctctttatcttgttcttgtttttgcaagttttggttggttcaaaacttatctcttctgcagcattgcctgctgtgtacagaaagttggcaggggcatcgtgcagcttttttgcctgctgtgtgtaacgttttctttccgtacgttgcgttccgtttcacgtcgcttacctctgtttcttggggcgcaagttatggcagtacagccgttgtttccacg…
LOC_Os02g45450	acaaaattaaggtgatatagctttgtgataggttatcccaaatattgtacttgtgtgatttagatgaataagagcaacaccggtttcgaccaacaggatgtagggctattaactgtcagataagaggataaggggtctgaacctgtataaaaatccatgtctccatctcttttacctcaatctcacatataccatgttaccaatgatacccatatcatccaaataccgtagtcgcgatcttaaacatcgatagaattgtcaaagcaccatccacatttgtaaaaaaaaaggatattgtgctgtcatgtggtggttttttttttatctatgaatgctaagtatataagtagttaatgggaaataactaagatatcgataatggatggggtaaacaagcat…
LOC_Os07g48830	ttatttttaacccttagatgattaattaagctacgatcgaaattaccttcctttttttcttctctcgtaaagccacatcaccttacttttacatttggatcatcattatgtatacggtttaaattatcgtaaaccatgttaacttatataaacttatattatctagctatattatatagggcatgttcactttgataccatttcaaccataccatttttttacaaagttaaaaaaaatgtttacatttagtttgttgctaaatttggtcaatacgtaagaaatcctgccaaaattttaacaatattaccgaaacttgataagatttattatagctacgatctaaataggctcatattatttatatttattacggacagtagatattgtacaggacagcg…
LOC_Os08g07300	aagctgacgcatgttgagtactgtccttggaatagcagtcaaaatccctctcagcaaacaaagtctactcaaaattgagatatctctgatttcttcacacaaattgaagtcagaaagcacctcatgtccagctgactctttgatgtctttttgttcagcgcaaatagaaaagagaccttcagaaaggaaccagcaaatatcctcggaactcatgaaaacttgaattgcagcacaaaagctaactccagaggccaccaggcaatccctagaaaaggctgatgacttgagaacagtcagtatcgtcctaacaacatgcttgaagacagtagatgctttgtcaagttcagtaaacttagaagggtagcgctgcagcaagtagtacatgcaagacatagcctc…
LOC_Os04g38430	agactaataacaaaataaattatagattccgcctgtaaaatgcgagacaatttattaagcctaattaatctgtcattaacaaatatttactgtagcatcatattatcaaaatcatggcataattaggctcaaaagattcgtctcgcgatttacatgtaaactgtgcaattggtttttttcgtccatatttaatgctccaagcatttgatgtgacggaaaaattggaagtttgaaaaaacaattttgaatctaaacacggccatcgtgcaatgttttctccctttcctatatcttttgacggatcgatcgtgcaaagtttcatttcatataaataaaatcaattatattttcttgtatcataaaataaaatgaatattaatacgcttaattaatgaagca…
LOC_Os05g13330	catttagggattccaaaggattatttctccaatctaaactagcagactccatgatcatcgctcgtactcctctttcgtctacacctatgtgacctcgttttagcctgtgtaatcttaatttccaccatgagatctccgtgtcaatccactttgtgaatgcacacacccttgagtctccctgtggaaagaaatttaatttgatagagatatggaagataaactaataatatgagcgatcgatgaaatgatagttaaaatgacacttacaaagaagtcatcatcaatatttggacctcccccctcccctcccccaccctcaacaacaaaaatatctcatgttaaggacatttccacctggcaacattcacccacatggaaaatgaggatttttgaggctag…
LOC_Os02g30230	gtgattcaatcaggggcatgagttgaggaaggaaaaatggacttattccttttctgcacctaaaaaaaatggaaccaagaaaaggaaaaagttcactttgggtccctcaaatttgtcaccgagttcaaaattcatgcctagaccacaaaactggatataatgcatcccccaacttacaaaaccaatgctaacgaggtccatcggcaacattatctccggttttggctgatgtggcacctacgtgactcctttgattaggtcttcgtttcacgtggcattgacgtgacgcttacgtggcaattgaatcccaaaaaataataaaaccagtgggcccacatgtcatcctcactacccttgtctttctatcctctctccgccctttctctctatccgctctct…
LOC_Os09g37430	catcacacttcataccatagctattcaaatttccagctgaaaaaaacctaccaatcaaccatgatcagcgccaagagattggttcaattggcaaagaagtggcaaaggatagctgcccttggaaggaagaggatcatggcaaaggcccaagaaactgaagaatgctccacttctgtagcagtcaagggccactgcgtcatgtacacagctgatgggaggcggttcgaggtcccgttgacgtaccttggcaccgcggtcttcagtgaactcctgaggatgtcccaggaggagttcggtttcacaagcgacggcagaatcgtgttgccttttgatgctgagagatggagtatgccatgtgcttgctcaagagaaatccctcagtcgaggtggtgaatgcat…
LOC_Os02g01326	tattgaaaaaaaagcatatagaaatacaatttacaaaaagttcggaatttaaaaaagaaatattaaaagacgagtctagagtccatataggaatatatataatttacaaataactaaaatttgatattaataactaacaagtatataaaatataatatgaaaattcagaaataaaaataaataatattggaagaagagcatagagtctatatagaaatacaatttacagaaaattcggaattaaaaaaaggaaatattaaaagacgagtctagagtccatataggaatatatacaatttacaaataactaaaatttgatattaaaaataattaataactaacatgtatataaaatataatatgaatattacacatattgcaaaatttaaaattatgttg…
LOC_Os01g22590	gtgtctcatattgcagcagaagtaatggagagaatccctgtcgacaaggtaggtgagctggagtggattcagcagtagaaaacagctaagtacttaaagtgcaatggagagaggcatctgaagtccgttgtgcttagggacgagggtaagcagtttatgctttagtagcaaccatttcgctggctatagtatccactggctttcaaggaatggaacacatttaccaagcaccctcaattcactatttcggatagtatttacggttctacctttacaattggatagaagctcatactcgacttcaacaactggtactgctgatgtgtccaaatcccatactcctacgccgggttgatctcctaaatagagtttagtaaacaagggagcgaaacgaccgat…
LOC_Os06g04590	taagattaattagttctgaagtagccaagcctagctacttagctaggaggatacttaattacatcagtttgagggatattgctgcactagattttgagttaattaacatgtgaactattggttcttgcaatacttcggctctagaggatgtgagttcactatgtaatctttaccatctccctatttgacacggctcgagatctcaaatccatgcgaaatttatacttcatatgttaaattaacatggttaatagttttatatttttttaaataaaataaaataaaataatttattcaaatattatcaatagttgaaaattgctacctgaagtcttgactcctgaacctgattaacctgaactaggagagaaatcttgttgtagttctctttcagaaaca…
